# Supplementary material for: 5-(Adamantan-1-yl)-3-(benzyl­sulfan­yl)-4-methyl-4H-1,2,4-triazole
Source: Acta Crystallogr Sect E Struct Rep Online. 2012 Jul 10;68(Pt 8):o2427–8. doi: 10.1107/S1600536812030784 (PMC3414345; doi:10.1107/S1600536812030784)
Supplement: Supplementary file 1 [file e-68-o2427-sup1.cif]

##############################################################################
#                                                                            #
# This CIF contains the data in a paper accepted for publication in          #
# Acta Crystallographica Section E. It conforms to the requirements of       #
# Notes for Authors for Acta Crystallographica Section E, and has been       #
# peer reviewed under the auspices of the IUCr Commission on Journals.       #
#                                                                            #
# Full details of the Crystallographic Information File format               #
# are given in the paper "The Crystallographic Information File (CIF):       #
# a New Standard Archive File for Crystallography" by S. R. Hall, F. H.      #
# Allen and I. D. Brown [Acta Cryst. (1991), A47, 655-685].                  #
#                                                                            #
# The current version of the core CIF dictionary is obtainable from          #
# ftp://ftp.iucr.org/pub/cif_core.dic.                                       #
#                                                                            #
# Software is freely available for graphical display of the structure(s)     #
# in this CIF. For information consult the CIF software page                 #
# http://www.iucr.org/resources/cif/software.                                #
#                                                                            #
# This file may be used for bona fide research purposes within the           #
# scientific community so long as proper attribution is given to the journal # 
# article from which it was obtained.                                        #
#                                                                            #
##############################################################################
data_global
_audit_creation_method     'form.cif (version 2.0)'
_journal_data_validation_number     ?
_journal_date_recd_electronic     2012-07-03
_journal_date_accepted     2012-07-05
_journal_name_full     'Acta Crystallographica, Section E'
_journal_year     2012
_journal_volume     68
_journal_issue      8
_journal_page_first     o2427
_journal_page_last     o2428
_journal_paper_category     QO
_journal_paper_doi     10.1107/S1600536812030784
_journal_coeditor_code     IS5162
_publ_contact_author_name     'Prof. Fun, Hoong-Kun'
_publ_contact_author_address
;
      X-ray Crystallography Unit
      School of Physics
      Universiti Sains Malaysia
      11800 USM, Penang
      MALAYSIA
;
_publ_contact_author_email     'hkfun@usm.my'
_publ_contact_author_fax     '6 04 6579150'
_publ_contact_author_phone     '6 04 6533652'
_publ_section_title
;
5-(Adamantan-1-yl)-3-(benzylsulfanyl)-4-methyl-4<i>H</i>-1,2,4-triazole
;
loop_
    _publ_author_name
    _publ_author_footnote
    _publ_author_address
    'Ebtehal S. Al-Abdullah' ?
;     Department of Pharmaceutical Chemistry
      College of Pharmacy
      King Saud University
      PO Box 2457
      Riyadh 11451
      Saudi Arabia
;
    'Ali A. El-Emam' ?
;     Department of Pharmaceutical Chemistry
      College of Pharmacy
      King Saud University
      PO Box 2457
      Riyadh 11451
      Saudi Arabia
;
    'Hazem A. Ghabbour' ?
;     Department of Pharmaceutical Chemistry
      College of Pharmacy
      King Saud University
      PO Box 2457
      Riyadh 11451
      Saudi Arabia
;
    'Suchada Chantrapromma'
;
      Thomson Reuters ResearcherID: A-5085-2009.
;
;     Crystal Materials Research Unit
      Department of Chemistry
      Faculty of Science
      Prince of Songkla University
      Hat-Yai, Songkhla 90112
      Thailand
;
    'Hoong-Kun Fun'
;
      Thomson Reuters ResearcherID: A-3561-2009.
;
;     X-ray Crystallography Unit
      School of Physics
      Universiti Sains Malaysia
      11800 USM, Penang
      Malaysia
;
data_I
_audit_creation_method     SHELXL-97
_chemical_name_systematic
;
5-(Adamantan-1-yl)-3-(benzylsulfanyl)-4-methyl-4<i>H</i>-1,2,4-triazole
;
_chemical_name_common
;
;
_chemical_formula_moiety     'C20 H25 N3 S'
_chemical_formula_sum     'C20 H25 N3 S'
_chemical_formula_iupac     'C20 H25 N3 S'
_chemical_formula_weight     339.49
_chemical_melting_point_gt     456
_chemical_melting_point_lt     458
_symmetry_cell_setting     triclinic
_symmetry_space_group_name_H-M     'P -1'
_symmetry_space_group_name_Hall     '-P 1'
loop_
    _symmetry_equiv_pos_as_xyz
    'x, y, z'
    '-x, -y, -z'
_cell_length_a     6.4554(3)
_cell_length_b     14.0258(6)
_cell_length_c     20.2264(9)
_cell_angle_alpha     94.610(2)
_cell_angle_beta     95.568(3)
_cell_angle_gamma     98.317(3)
_cell_volume     1795.23(14)
_cell_formula_units_Z     4
_cell_measurement_reflns_used     6505
_cell_measurement_theta_min     3.71
_cell_measurement_theta_max     69.86
_cell_measurement_temperature     296(2)
_exptl_crystal_description     Needle
_exptl_crystal_colour     Colorless
_exptl_crystal_size_max     0.94
_exptl_crystal_size_mid     0.12
_exptl_crystal_size_min     0.07
_exptl_crystal_density_diffrn     1.256
_exptl_crystal_density_meas     ?
_exptl_crystal_density_method     'not measured'
_exptl_crystal_F_000     728
_exptl_absorpt_coefficient_mu     1.627
_exptl_absorpt_correction_type     multi-scan
_exptl_absorpt_process_details     '(SADABS; Bruker, 2009)'
_exptl_absorpt_correction_T_min     0.3100
_exptl_absorpt_correction_T_max     0.9002
_exptl_special_details     ?
_diffrn_ambient_temperature     296(2)
_diffrn_radiation_type     CuK\a
_diffrn_radiation_wavelength     1.54178
_diffrn_radiation_source     'fine-focus sealed tube'
_diffrn_radiation_monochromator     graphite
_diffrn_measurement_device_type
;
Bruker SMART APEXII CCD area-detector
;
_diffrn_measurement_method     '\f and \w scans'
_diffrn_detector_area_resol_mean     .
_diffrn_reflns_number     22288
_diffrn_reflns_av_R_equivalents     0.0811
_diffrn_reflns_av_sigmaI/netI     0.0659
_diffrn_reflns_theta_min     3.71
_diffrn_reflns_theta_max     69.86
_diffrn_reflns_theta_full     69.86
_diffrn_measured_fraction_theta_max     0.960
_diffrn_measured_fraction_theta_full     0.960
_diffrn_reflns_limit_h_min     -6
_diffrn_reflns_limit_h_max     7
_diffrn_reflns_limit_k_min     -17
_diffrn_reflns_limit_k_max     16
_diffrn_reflns_limit_l_min     -24
_diffrn_reflns_limit_l_max     24
_diffrn_standards_number     0
_diffrn_standards_interval_count     .
_diffrn_standards_interval_time     .
_diffrn_standards_decay_%     ?
_refine_special_details
;
 Refinement of F^2^ against ALL reflections.  The weighted R-factor wR and
 goodness of fit S are based on F^2^, conventional R-factors R are based
 on F, with F set to zero for negative F^2^. The threshold expression of
 F^2^ > 2sigma(F^2^) is used only for calculating R-factors(gt) etc. and is
 not relevant to the choice of reflections for refinement.  R-factors based
 on F^2^ are statistically about twice as large as those based on F, and R-
 factors based on ALL data will be even larger.
;
_reflns_number_total     6505
_reflns_number_gt     4522
_reflns_threshold_expression     I>2\s(I)
_refine_ls_structure_factor_coef     Fsqd
_refine_ls_matrix_type     full
_refine_ls_R_factor_all     0.0786
_refine_ls_R_factor_gt     0.0519
_refine_ls_wR_factor_gt     0.1259
_refine_ls_wR_factor_ref     0.1426
_refine_ls_goodness_of_fit_ref     1.028
_refine_ls_restrained_S_all     1.027
_refine_ls_number_reflns     6505
_refine_ls_number_parameters     500
_refine_ls_number_restraints     15
_refine_ls_hydrogen_treatment     constr
_refine_ls_weighting_scheme     calc
_refine_ls_weighting_details
         'calc w=1/[\s^2^(Fo^2^)+(0.0644P)^2^+0.2321P] where P=(Fo^2^+2Fc^2^)/3'
_atom_sites_solution_hydrogens     geom
_atom_sites_solution_primary     direct
_atom_sites_solution_secondary     difmap
_refine_ls_shift/su_max     0.001
_refine_ls_shift/su_mean     0.000
_refine_diff_density_max     0.295
_refine_diff_density_min     -0.263
_refine_ls_extinction_method     'SHELXTL (Sheldrick, 2008)'
_refine_ls_extinction_coef     0.0058(5)
_refine_ls_extinction_expression
                                  'Fc^*^=kFc[1+0.001xFc^2^\l^3^/sin(2\q)]^-1/4^'
loop_
    _atom_type_symbol
    _atom_type_description
    _atom_type_scat_dispersion_real
    _atom_type_scat_dispersion_imag
    _atom_type_scat_source
    'C' 'C' 0.0181 0.0091
                         'International Tables Vol C Tables 4.2.6.8 and 6.1.1.4'
    'H' 'H' 0.0000 0.0000
                         'International Tables Vol C Tables 4.2.6.8 and 6.1.1.4'
    'N' 'N' 0.0311 0.0180
                         'International Tables Vol C Tables 4.2.6.8 and 6.1.1.4'
    'S' 'S' 0.3331 0.5567
                         'International Tables Vol C Tables 4.2.6.8 and 6.1.1.4'
_computing_data_collection     'APEX2 (Bruker, 2009)'
_computing_cell_refinement     'SAINT (Bruker, 2009)'
_computing_data_reduction     'SAINT (Bruker, 2009)'
_computing_structure_solution     'SHELXTL (Sheldrick, 2008)'
_computing_structure_refinement     'SHELXTL (Sheldrick, 2008)'
_computing_molecular_graphics     'SHELXTL (Sheldrick, 2008)'
_computing_publication_material
                             'SHELXTL (Sheldrick, 2008) and PLATON (Spek, 2009)'
loop_
    _atom_site_type_symbol
    _atom_site_label
    _atom_site_fract_x
    _atom_site_fract_y
    _atom_site_fract_z
    _atom_site_U_iso_or_equiv
    _atom_site_adp_type
    _atom_site_calc_flag
    _atom_site_refinement_flags
    _atom_site_occupancy
    _atom_site_symmetry_multiplicity
    _atom_site_disorder_assembly
    _atom_site_disorder_group
    S S1A 0.13227(11) 0.28428(5) 0.53379(3) 0.0554(2) Uani d . 1 1 . .
    N N1A 0.1834(3) 0.32730(13) 0.67079(9) 0.0416(4) Uani d . 1 1 . .
    N N2A -0.1139(3) 0.35694(18) 0.62025(10) 0.0612(6) Uani d . 1 1 . .
    N N3A -0.1062(3) 0.38366(18) 0.68787(10) 0.0584(6) Uani d . 1 1 A .
    C C1A 0.0606(4) 0.32387(17) 0.61131(11) 0.0464(5) Uani d . 1 1 A .
    C C2A 0.0710(3) 0.36590(16) 0.71751(11) 0.0416(5) Uani d . 1 1 A .
    C C3A 0.1320(3) 0.38416(16) 0.79177(11) 0.0409(5) Uani d . 1 1 . .
    C C4A 0.1193(5) 0.28829(18) 0.82376(12) 0.0578(6) Uani d . 1 1 A .
    H H4AA 0.2181 0.2499 0.8058 0.069 Uiso calc R 1 1 . .
    H H4AB -0.0213 0.2519 0.8133 0.069 Uiso calc R 1 1 . .
    C C5A 0.1715(6) 0.3083(2) 0.89991(13) 0.0725(8) Uani d . 1 1 . .
    H H5AA 0.1644 0.2468 0.9201 0.087 Uiso calc R 1 1 A .
    C C6A 0.0141(5) 0.3672(3) 0.92805(14) 0.0784(9) Uani d . 1 1 A .
    H H6AA -0.1273 0.3315 0.9180 0.094 Uiso calc R 1 1 . .
    H H6AB 0.0451 0.3790 0.9762 0.094 Uiso calc R 1 1 . .
    C C7A 0.0272(4) 0.4624(2) 0.89753(13) 0.0651(8) Uani d . 1 1 . .
    H H7AA -0.0744 0.5000 0.9158 0.078 Uiso calc R 1 1 A .
    C C8A -0.0260(4) 0.4434(2) 0.82172(12) 0.0585(7) Uani d . 1 1 A .
    H H8AA -0.0205 0.5045 0.8022 0.070 Uiso calc R 1 1 . .
    H H8AB -0.1677 0.4082 0.8114 0.070 Uiso calc R 1 1 . .
    C C9A 0.3527(4) 0.4420(2) 0.81002(12) 0.0556(6) Uani d . 1 1 A .
    H H9AA 0.3608 0.5034 0.7907 0.067 Uiso calc R 1 1 . .
    H H9AB 0.4557 0.4065 0.7918 0.067 Uiso calc R 1 1 . .
    C C10A 0.4030(4) 0.4602(2) 0.88590(14) 0.0639(7) Uani d . 1 1 . .
    H H10A 0.5455 0.4965 0.8966 0.077 Uiso calc R 1 1 A .
    C C11A 0.2465(5) 0.5188(2) 0.91453(14) 0.0677(7) Uani d . 1 1 A .
    H H11A 0.2790 0.5309 0.9626 0.081 Uiso calc R 1 1 . .
    H H11B 0.2551 0.5806 0.8959 0.081 Uiso calc R 1 1 . .
    C C12A 0.3925(5) 0.3650(2) 0.91542(15) 0.0770(9) Uani d . 1 1 A .
    H H12A 0.4289 0.3761 0.9634 0.092 Uiso calc R 1 1 . .
    H H12B 0.4930 0.3280 0.8970 0.092 Uiso calc R 1 1 . .
    C C13A 0.266(3) 0.4010(6) 0.5146(6) 0.072(3) Uani d PD 0.63(2) 1 A 1
    H H13A 0.1627 0.4437 0.5064 0.087 Uiso calc PR 0.63(2) 1 A 1
    H H13B 0.3635 0.4301 0.5528 0.087 Uiso calc PR 0.63(2) 1 A 1
    C C14A 0.385(4) 0.391(3) 0.4541(7) 0.055(4) Uani d PD 0.63(2) 1 A 1
    C C15A 0.311(3) 0.4217(18) 0.3953(9) 0.053(2) Uani d PD 0.63(2) 1 A 1
    H H15A 0.1837 0.4459 0.3925 0.064 Uiso calc PR 0.63(2) 1 A 1
    C C16A 0.419(3) 0.4175(13) 0.3401(5) 0.057(3) Uani d PD 0.63(2) 1 A 1
    H H16A 0.3656 0.4390 0.3005 0.068 Uiso calc PR 0.63(2) 1 A 1
    C C17A 0.607(3) 0.3810(15) 0.3441(7) 0.068(4) Uani d PD 0.63(2) 1 A 1
    H H17A 0.6836 0.3793 0.3074 0.081 Uiso calc PR 0.63(2) 1 A 1
    C C18A 0.680(2) 0.3474(14) 0.4020(10) 0.067(3) Uani d PD 0.63(2) 1 A 1
    H H18A 0.8012 0.3189 0.4040 0.080 Uiso calc PR 0.63(2) 1 A 1
    C C19A 0.573(3) 0.3556(15) 0.4580(7) 0.063(4) Uani d PD 0.63(2) 1 A 1
    H H19A 0.6289 0.3369 0.4982 0.075 Uiso calc PR 0.63(2) 1 A 1
    C C13X 0.354(3) 0.3819(13) 0.5293(7) 0.058(3) Uani d PD 0.37(2) 1 A 2
    H H13E 0.3137 0.4443 0.5420 0.070 Uiso calc PR 0.37(2) 1 A 2
    H H13F 0.4744 0.3732 0.5594 0.070 Uiso calc PR 0.37(2) 1 A 2
    C C14X 0.407(7) 0.377(4) 0.4585(13) 0.052(6) Uani d PD 0.37(2) 1 A 2
    C C15X 0.293(5) 0.417(3) 0.4106(14) 0.071(7) Uani d PD 0.37(2) 1 A 2
    H H15C 0.1698 0.4399 0.4202 0.086 Uiso calc PR 0.37(2) 1 A 2
    C C16X 0.359(5) 0.423(3) 0.3479(13) 0.073(7) Uani d PD 0.37(2) 1 A 2
    H H16C 0.2839 0.4517 0.3155 0.088 Uiso calc PR 0.37(2) 1 A 2
    C C17X 0.540(5) 0.386(2) 0.3339(11) 0.061(6) Uani d PD 0.37(2) 1 A 2
    H H17C 0.5820 0.3874 0.2913 0.073 Uiso calc PR 0.37(2) 1 A 2
    C C18X 0.657(4) 0.348(3) 0.3823(14) 0.074(8) Uani d PD 0.37(2) 1 A 2
    H H18C 0.7838 0.3284 0.3738 0.088 Uiso calc PR 0.37(2) 1 A 2
    C C19X 0.585(4) 0.340(2) 0.4441(11) 0.053(5) Uani d PD 0.37(2) 1 A 2
    H H19C 0.6560 0.3085 0.4759 0.063 Uiso calc PR 0.37(2) 1 A 2
    C C20A 0.3876(4) 0.2937(2) 0.67924(14) 0.0648(7) Uani d . 1 1 A .
    H H20A 0.4063 0.2549 0.6396 0.097 Uiso calc R 1 1 . .
    H H20B 0.3928 0.2556 0.7166 0.097 Uiso calc R 1 1 . .
    H H20C 0.4978 0.3485 0.6871 0.097 Uiso calc R 1 1 . .
    S S1B 0.81154(13) 1.08284(6) 0.97495(3) 0.0710(2) Uani d . 1 1 . .
    N N1B 0.8218(3) 1.04770(14) 0.84119(9) 0.0455(4) Uani d . 1 1 . .
    N N2B 0.5528(4) 1.11795(19) 0.86704(10) 0.0656(6) Uani d . 1 1 . .
    N N3B 0.5424(3) 1.10162(18) 0.79771(10) 0.0613(6) Uani d . 1 1 . .
    C C1B 0.7201(4) 1.08489(19) 0.89102(12) 0.0526(6) Uani d . 1 1 . .
    C C2B 0.7028(3) 1.05931(17) 0.78341(11) 0.0447(5) Uani d . 1 1 . .
    C C3B 0.7402(3) 1.02536(16) 0.71346(11) 0.0410(5) Uani d . 1 1 . .
    C C4B 0.7354(4) 0.91500(17) 0.70604(13) 0.0534(6) Uani d . 1 1 . .
    H H4BA 0.8480 0.8981 0.7361 0.064 Uiso calc R 1 1 . .
    H H4BB 0.6026 0.8832 0.7181 0.064 Uiso calc R 1 1 . .
    C C5B 0.7617(4) 0.88001(18) 0.63401(12) 0.0558(6) Uani d . 1 1 . .
    H H5BA 0.7602 0.8098 0.6301 0.067 Uiso calc R 1 1 . .
    C C6B 0.5816(4) 0.90431(19) 0.58710(13) 0.0568(6) Uani d . 1 1 . .
    H H6BA 0.5967 0.8816 0.5415 0.068 Uiso calc R 1 1 . .
    H H6BB 0.4483 0.8723 0.5986 0.068 Uiso calc R 1 1 . .
    C C7B 0.5847(4) 1.01282(19) 0.59299(12) 0.0526(6) Uani d . 1 1 . .
    H H7BA 0.4683 1.0284 0.5630 0.063 Uiso calc R 1 1 . .
    C C8B 0.5606(4) 1.04849(19) 0.66446(12) 0.0521(6) Uani d . 1 1 . .
    H H8BA 0.4266 1.0180 0.6765 0.063 Uiso calc R 1 1 . .
    H H8BB 0.5607 1.1179 0.6677 0.063 Uiso calc R 1 1 . .
    C C9B 0.9480(4) 1.07541(19) 0.69275(12) 0.0509(6) Uani d . 1 1 . .
    H H9BA 0.9492 1.1449 0.6959 0.061 Uiso calc R 1 1 . .
    H H9BB 1.0649 1.0623 0.7227 0.061 Uiso calc R 1 1 . .
    C C10B 0.9735(4) 1.0386(2) 0.62118(12) 0.0581(7) Uani d . 1 1 . .
    H H10B 1.1079 1.0704 0.6089 0.070 Uiso calc R 1 1 . .
    C C11B 0.7932(5) 1.0625(2) 0.57351(13) 0.0609(7) Uani d . 1 1 . .
    H H11C 0.7950 1.1320 0.5761 0.073 Uiso calc R 1 1 . .
    H H11D 0.8098 1.0400 0.5280 0.073 Uiso calc R 1 1 . .
    C C12B 0.9713(4) 0.9301(2) 0.61595(13) 0.0620(7) Uani d . 1 1 . .
    H H12C 1.0857 0.9147 0.6460 0.074 Uiso calc R 1 1 . .
    H H12D 0.9912 0.9072 0.5708 0.074 Uiso calc R 1 1 . .
    C C13B 0.6621(5) 1.1680(2) 1.01339(13) 0.0710(8) Uani d . 1 1 . .
    H H13C 0.6613 1.2237 0.9879 0.085 Uiso calc R 1 1 . .
    H H13D 0.5176 1.1376 1.0141 0.085 Uiso calc R 1 1 . .
    C C14B 0.7628(5) 1.1996(2) 1.08349(13) 0.0596(7) Uani d . 1 1 . .
    C C15B 0.6541(6) 1.1854(3) 1.13763(16) 0.0800(9) Uani d . 1 1 . .
    H H15B 0.5155 1.1540 1.1315 0.096 Uiso calc R 1 1 . .
    C C16B 0.7500(7) 1.2179(3) 1.20200(16) 0.0967(12) Uani d . 1 1 . .
    H H16B 0.6737 1.2080 1.2382 0.116 Uiso calc R 1 1 . .
    C C17B 0.9476(7) 1.2627(3) 1.21254(16) 0.0865(10) Uani d . 1 1 . .
    H H17B 1.0083 1.2844 1.2557 0.104 Uiso calc R 1 1 . .
    C C18B 1.0613(6) 1.2770(2) 1.15988(17) 0.0795(9) Uani d . 1 1 . .
    H H18B 1.2001 1.3080 1.1670 0.095 Uiso calc R 1 1 . .
    C C19B 0.9699(5) 1.2450(2) 1.09574(15) 0.0700(8) Uani d . 1 1 . .
    H H19B 1.0491 1.2543 1.0601 0.084 Uiso calc R 1 1 . .
    C C20B 1.0230(4) 1.0113(2) 0.85207(13) 0.0618(7) Uani d . 1 1 . .
    H H20D 1.1267 1.0613 0.8761 0.093 Uiso calc R 1 1 . .
    H H20E 1.0685 0.9926 0.8098 0.093 Uiso calc R 1 1 . .
    H H20F 1.0056 0.9563 0.8775 0.093 Uiso calc R 1 1 . .
loop_
    _atom_site_aniso_label
    _atom_site_aniso_U_11
    _atom_site_aniso_U_22
    _atom_site_aniso_U_33
    _atom_site_aniso_U_12
    _atom_site_aniso_U_13
    _atom_site_aniso_U_23
    S1A 0.0688(4) 0.0476(4) 0.0462(3) -0.0050(3) 0.0160(3) -0.0043(2)
    N1A 0.0366(10) 0.0452(11) 0.0438(10) 0.0068(7) 0.0087(7) 0.0024(8)
    N2A 0.0521(13) 0.0891(17) 0.0431(12) 0.0203(11) -0.0010(9) -0.0001(10)
    N3A 0.0450(12) 0.0905(17) 0.0419(11) 0.0249(10) -0.0005(8) -0.0002(10)
    C1A 0.0489(14) 0.0468(14) 0.0423(12) 0.0023(10) 0.0068(10) 0.0034(10)
    C2A 0.0342(12) 0.0474(13) 0.0443(12) 0.0091(9) 0.0078(9) 0.0029(9)
    C3A 0.0326(11) 0.0478(13) 0.0428(12) 0.0090(9) 0.0045(8) 0.0011(9)
    C4A 0.0772(18) 0.0483(15) 0.0455(14) 0.0044(12) 0.0030(12) 0.0038(11)
    C5A 0.112(3) 0.0550(17) 0.0461(15) 0.0053(16) -0.0020(15) 0.0065(12)
    C6A 0.082(2) 0.100(3) 0.0439(15) -0.0140(17) 0.0146(13) -0.0037(15)
    C7A 0.0567(16) 0.089(2) 0.0497(15) 0.0243(14) 0.0064(11) -0.0146(14)
    C8A 0.0467(14) 0.0789(19) 0.0519(14) 0.0261(12) 0.0029(10) -0.0086(12)
    C9A 0.0371(13) 0.0664(17) 0.0594(15) -0.0004(11) 0.0043(10) -0.0016(12)
    C10A 0.0424(15) 0.078(2) 0.0634(16) -0.0011(12) -0.0078(11) -0.0091(14)
    C11A 0.0755(19) 0.0649(18) 0.0576(16) 0.0122(14) -0.0035(13) -0.0149(13)
    C12A 0.085(2) 0.091(2) 0.0551(17) 0.0361(17) -0.0184(14) -0.0039(15)
    C13A 0.113(8) 0.039(4) 0.066(5) -0.005(4) 0.044(5) 0.002(3)
    C14A 0.072(7) 0.041(11) 0.049(8) -0.003(4) 0.019(6) -0.006(5)
    C15A 0.052(4) 0.051(4) 0.060(6) 0.003(3) 0.023(4) 0.012(5)
    C16A 0.062(9) 0.066(5) 0.044(3) 0.011(6) 0.007(4) 0.008(3)
    C17A 0.069(8) 0.079(6) 0.060(8) 0.017(5) 0.024(6) 0.007(5)
    C18A 0.059(4) 0.057(5) 0.086(9) 0.005(3) 0.012(5) 0.014(6)
    C19A 0.090(7) 0.046(8) 0.045(4) -0.006(4) -0.004(4) -0.001(5)
    C13X 0.073(8) 0.039(7) 0.058(6) -0.005(4) 0.018(5) -0.007(4)
    C14X 0.076(16) 0.028(11) 0.049(10) -0.007(7) 0.005(7) 0.011(6)
    C15X 0.065(9) 0.069(13) 0.076(17) -0.008(8) 0.028(10) -0.009(12)
    C16X 0.066(14) 0.069(8) 0.090(14) 0.021(9) 0.012(9) 0.017(9)
    C17X 0.080(18) 0.059(8) 0.048(6) 0.010(10) 0.015(10) 0.022(5)
    C18X 0.076(12) 0.079(10) 0.072(15) 0.021(8) 0.022(12) 0.009(10)
    C19X 0.069(9) 0.030(8) 0.052(11) -0.004(4) 0.000(8) -0.005(8)
    C20A 0.0534(16) 0.085(2) 0.0619(16) 0.0331(14) 0.0120(12) -0.0026(14)
    S1B 0.0964(6) 0.0817(5) 0.0435(4) 0.0429(4) 0.0078(3) 0.0052(3)
    N1B 0.0460(11) 0.0507(12) 0.0414(10) 0.0135(8) 0.0042(8) 0.0032(8)
    N2B 0.0616(14) 0.0924(18) 0.0467(12) 0.0291(12) 0.0085(10) -0.0038(11)
    N3B 0.0516(13) 0.0874(17) 0.0479(12) 0.0280(11) 0.0031(9) -0.0050(11)
    C1B 0.0553(15) 0.0584(16) 0.0462(13) 0.0163(11) 0.0074(10) 0.0012(11)
    C2B 0.0399(12) 0.0504(14) 0.0441(12) 0.0103(9) 0.0024(9) 0.0024(10)
    C3B 0.0362(12) 0.0432(13) 0.0428(12) 0.0068(9) 0.0022(8) 0.0003(9)
    C4B 0.0592(15) 0.0433(14) 0.0568(14) 0.0067(11) 0.0062(11) 0.0028(11)
    C5B 0.0675(16) 0.0426(14) 0.0556(15) 0.0101(11) 0.0053(12) -0.0065(11)
    C6B 0.0486(15) 0.0590(16) 0.0555(15) -0.0034(11) -0.0008(11) -0.0094(12)
    C7B 0.0501(14) 0.0594(16) 0.0458(13) 0.0122(11) -0.0066(10) -0.0027(11)
    C8B 0.0475(14) 0.0574(15) 0.0506(14) 0.0158(11) -0.0035(10) -0.0039(11)
    C9B 0.0431(13) 0.0530(15) 0.0509(14) -0.0035(10) 0.0006(10) -0.0043(11)
    C10B 0.0463(14) 0.0742(19) 0.0476(14) -0.0099(11) 0.0088(10) -0.0023(12)
    C11B 0.0711(18) 0.0626(17) 0.0440(14) -0.0038(13) 0.0035(12) 0.0037(11)
    C12B 0.0495(15) 0.080(2) 0.0560(15) 0.0184(13) 0.0066(11) -0.0137(13)
    C13B 0.079(2) 0.086(2) 0.0532(16) 0.0326(16) 0.0101(13) 0.0007(14)
    C14B 0.080(2) 0.0537(16) 0.0516(15) 0.0260(13) 0.0173(13) 0.0057(11)
    C15B 0.089(2) 0.084(2) 0.0680(19) 0.0085(17) 0.0321(17) -0.0047(16)
    C16B 0.130(3) 0.105(3) 0.0550(19) 0.006(2) 0.038(2) -0.0045(18)
    C17B 0.129(3) 0.073(2) 0.0564(19) 0.021(2) 0.0066(19) -0.0063(15)
    C18B 0.088(2) 0.064(2) 0.083(2) 0.0131(16) -0.0019(17) 0.0020(16)
    C19B 0.085(2) 0.073(2) 0.0595(17) 0.0221(16) 0.0185(15) 0.0159(14)
    C20B 0.0616(17) 0.0743(19) 0.0538(15) 0.0314(13) -0.0012(11) 0.0030(13)
_geom_special_details
;
 All esds (except the esd in the dihedral angle between two l.s. planes)
 are estimated using the full covariance matrix.  The cell esds are taken
 into account individually in the estimation of esds in distances, angles
 and torsion angles; correlations between esds in cell parameters are only
 used when they are defined by crystal symmetry.  An approximate (isotropic)
 treatment of cell esds is used for estimating esds involving l.s. planes.
;
loop_
    _geom_bond_atom_site_label_1
    _geom_bond_atom_site_label_2
    _geom_bond_site_symmetry_2
    _geom_bond_distance
    _geom_bond_publ_flag
    S1A C1A . 1.748(2) ?
    S1A C13A . 1.826(8) ?
    S1A C13X . 1.845(15) ?
    N1A C1A . 1.368(3) ?
    N1A C2A . 1.370(3) ?
    N1A C20A . 1.462(3) ?
    N2A C1A . 1.301(3) ?
    N2A N3A . 1.383(3) ?
    N3A C2A . 1.305(3) ?
    C2A C3A . 1.507(3) ?
    C3A C9A . 1.530(3) ?
    C3A C4A . 1.534(3) ?
    C3A C8A . 1.543(3) ?
    C4A C5A . 1.539(3) ?
    C4A H4AA . 0.9700 ?
    C4A H4AB . 0.9700 ?
    C5A C12A . 1.520(5) ?
    C5A C6A . 1.523(5) ?
    C5A H5AA . 0.9800 ?
    C6A C7A . 1.511(5) ?
    C6A H6AA . 0.9700 ?
    C6A H6AB . 0.9700 ?
    C7A C11A . 1.512(4) ?
    C7A C8A . 1.531(3) ?
    C7A H7AA . 0.9800 ?
    C8A H8AA . 0.9700 ?
    C8A H8AB . 0.9700 ?
    C9A C10A . 1.531(4) ?
    C9A H9AA . 0.9700 ?
    C9A H9AB . 0.9700 ?
    C10A C12A . 1.502(5) ?
    C10A C11A . 1.519(4) ?
    C10A H10A . 0.9800 ?
    C11A H11A . 0.9700 ?
    C11A H11B . 0.9700 ?
    C12A H12A . 0.9700 ?
    C12A H12B . 0.9700 ?
    C13A C14A . 1.516(8) ?
    C13A H13A . 0.9700 ?
    C13A H13B . 0.9700 ?
    C14A C15A . 1.362(10) ?
    C14A C19A . 1.376(11) ?
    C15A C16A . 1.373(10) ?
    C15A H15A . 0.9300 ?
    C16A C17A . 1.384(10) ?
    C16A H16A . 0.9300 ?
    C17A C18A . 1.365(11) ?
    C17A H17A . 0.9300 ?
    C18A C19A . 1.385(10) ?
    C18A H18A . 0.9300 ?
    C19A H19A . 0.9300 ?
    C13X C14X . 1.504(14) ?
    C13X H13E . 0.9700 ?
    C13X H13F . 0.9700 ?
    C14X C15X . 1.362(15) ?
    C14X C19X . 1.374(14) ?
    C15X C16X . 1.384(14) ?
    C15X H15C . 0.9300 ?
    C16X C17X . 1.385(14) ?
    C16X H16C . 0.9300 ?
    C17X C18X . 1.367(15) ?
    C17X H17C . 0.9300 ?
    C18X C19X . 1.384(14) ?
    C18X H18C . 0.9300 ?
    C19X H19C . 0.9300 ?
    C20A H20A . 0.9600 ?
    C20A H20B . 0.9600 ?
    C20A H20C . 0.9600 ?
    S1B C1B . 1.746(2) ?
    S1B C13B . 1.814(3) ?
    N1B C1B . 1.364(3) ?
    N1B C2B . 1.369(3) ?
    N1B C20B . 1.466(3) ?
    N2B C1B . 1.303(3) ?
    N2B N3B . 1.396(3) ?
    N3B C2B . 1.310(3) ?
    C2B C3B . 1.509(3) ?
    C3B C9B . 1.534(3) ?
    C3B C4B . 1.539(3) ?
    C3B C8B . 1.539(3) ?
    C4B C5B . 1.533(3) ?
    C4B H4BA . 0.9700 ?
    C4B H4BB . 0.9700 ?
    C5B C12B . 1.523(4) ?
    C5B C6B . 1.523(4) ?
    C5B H5BA . 0.9800 ?
    C6B C7B . 1.514(4) ?
    C6B H6BA . 0.9700 ?
    C6B H6BB . 0.9700 ?
    C7B C8B . 1.521(3) ?
    C7B C11B . 1.526(4) ?
    C7B H7BA . 0.9800 ?
    C8B H8BA . 0.9700 ?
    C8B H8BB . 0.9700 ?
    C9B C10B . 1.529(3) ?
    C9B H9BA . 0.9700 ?
    C9B H9BB . 0.9700 ?
    C10B C12B . 1.516(4) ?
    C10B C11B . 1.531(4) ?
    C10B H10B . 0.9800 ?
    C11B H11C . 0.9700 ?
    C11B H11D . 0.9700 ?
    C12B H12C . 0.9700 ?
    C12B H12D . 0.9700 ?
    C13B C14B . 1.505(4) ?
    C13B H13C . 0.9700 ?
    C13B H13D . 0.9700 ?
    C14B C15B . 1.369(4) ?
    C14B C19B . 1.385(4) ?
    C15B C16B . 1.397(5) ?
    C15B H15B . 0.9300 ?
    C16B C17B . 1.327(5) ?
    C16B H16B . 0.9300 ?
    C17B C18B . 1.363(5) ?
    C17B H17B . 0.9300 ?
    C18B C19B . 1.383(4) ?
    C18B H18B . 0.9300 ?
    C19B H19B . 0.9300 ?
    C20B H20D . 0.9600 ?
    C20B H20E . 0.9600 ?
    C20B H20F . 0.9600 ?
loop_
    _geom_angle_atom_site_label_1
    _geom_angle_atom_site_label_2
    _geom_angle_atom_site_label_3
    _geom_angle_site_symmetry_1
    _geom_angle_site_symmetry_3
    _geom_angle
    _geom_angle_publ_flag
    C1A S1A C13A . . 97.2(2) ?
    C1A S1A C13X . . 98.2(4) ?
    C1A N1A C2A . . 105.04(18) ?
    C1A N1A C20A . . 125.09(19) ?
    C2A N1A C20A . . 129.9(2) ?
    C1A N2A N3A . . 106.63(19) ?
    C2A N3A N2A . . 108.67(18) ?
    N2A C1A N1A . . 110.59(19) ?
    N2A C1A S1A . . 124.74(19) ?
    N1A C1A S1A . . 124.64(17) ?
    N3A C2A N1A . . 109.07(19) ?
    N3A C2A C3A . . 123.56(18) ?
    N1A C2A C3A . . 127.36(19) ?
    C2A C3A C9A . . 112.91(18) ?
    C2A C3A C4A . . 110.55(19) ?
    C9A C3A C4A . . 109.2(2) ?
    C2A C3A C8A . . 108.14(18) ?
    C9A C3A C8A . . 107.7(2) ?
    C4A C3A C8A . . 108.2(2) ?
    C3A C4A C5A . . 109.9(2) ?
    C3A C4A H4AA . . 109.7 ?
    C5A C4A H4AA . . 109.7 ?
    C3A C4A H4AB . . 109.7 ?
    C5A C4A H4AB . . 109.7 ?
    H4AA C4A H4AB . . 108.2 ?
    C12A C5A C6A . . 109.5(2) ?
    C12A C5A C4A . . 109.0(3) ?
    C6A C5A C4A . . 109.6(3) ?
    C12A C5A H5AA . . 109.6 ?
    C6A C5A H5AA . . 109.6 ?
    C4A C5A H5AA . . 109.6 ?
    C7A C6A C5A . . 109.5(2) ?
    C7A C6A H6AA . . 109.8 ?
    C5A C6A H6AA . . 109.8 ?
    C7A C6A H6AB . . 109.8 ?
    C5A C6A H6AB . . 109.8 ?
    H6AA C6A H6AB . . 108.2 ?
    C6A C7A C11A . . 109.5(3) ?
    C6A C7A C8A . . 109.6(2) ?
    C11A C7A C8A . . 110.3(2) ?
    C6A C7A H7AA . . 109.1 ?
    C11A C7A H7AA . . 109.1 ?
    C8A C7A H7AA . . 109.1 ?
    C7A C8A C3A . . 110.15(19) ?
    C7A C8A H8AA . . 109.6 ?
    C3A C8A H8AA . . 109.6 ?
    C7A C8A H8AB . . 109.6 ?
    C3A C8A H8AB . . 109.6 ?
    H8AA C8A H8AB . . 108.1 ?
    C3A C9A C10A . . 110.3(2) ?
    C3A C9A H9AA . . 109.6 ?
    C10A C9A H9AA . . 109.6 ?
    C3A C9A H9AB . . 109.6 ?
    C10A C9A H9AB . . 109.6 ?
    H9AA C9A H9AB . . 108.1 ?
    C12A C10A C11A . . 110.1(3) ?
    C12A C10A C9A . . 109.4(2) ?
    C11A C10A C9A . . 109.8(2) ?
    C12A C10A H10A . . 109.2 ?
    C11A C10A H10A . . 109.2 ?
    C9A C10A H10A . . 109.2 ?
    C7A C11A C10A . . 108.8(2) ?
    C7A C11A H11A . . 109.9 ?
    C10A C11A H11A . . 109.9 ?
    C7A C11A H11B . . 109.9 ?
    C10A C11A H11B . . 109.9 ?
    H11A C11A H11B . . 108.3 ?
    C10A C12A C5A . . 109.8(2) ?
    C10A C12A H12A . . 109.7 ?
    C5A C12A H12A . . 109.7 ?
    C10A C12A H12B . . 109.7 ?
    C5A C12A H12B . . 109.7 ?
    H12A C12A H12B . . 108.2 ?
    C14A C13A S1A . . 112.2(15) ?
    C14A C13A H13A . . 109.2 ?
    S1A C13A H13A . . 109.2 ?
    C14A C13A H13B . . 109.2 ?
    S1A C13A H13B . . 109.2 ?
    H13A C13A H13B . . 107.9 ?
    C15A C14A C19A . . 119.0(8) ?
    C15A C14A C13A . . 119.9(11) ?
    C19A C14A C13A . . 121.0(11) ?
    C14A C15A C16A . . 121.5(8) ?
    C14A C15A H15A . . 119.2 ?
    C16A C15A H15A . . 119.2 ?
    C15A C16A C17A . . 119.4(9) ?
    C15A C16A H16A . . 120.3 ?
    C17A C16A H16A . . 120.3 ?
    C18A C17A C16A . . 119.5(10) ?
    C18A C17A H17A . . 120.2 ?
    C16A C17A H17A . . 120.2 ?
    C17A C18A C19A . . 120.4(11) ?
    C17A C18A H18A . . 119.8 ?
    C19A C18A H18A . . 119.8 ?
    C14A C19A C18A . . 120.0(10) ?
    C14A C19A H19A . . 120.0 ?
    C18A C19A H19A . . 120.0 ?
    C14X C13X S1A . . 108(3) ?
    C14X C13X H13E . . 110.2 ?
    S1A C13X H13E . . 110.2 ?
    C14X C13X H13F . . 110.2 ?
    S1A C13X H13F . . 110.2 ?
    H13E C13X H13F . . 108.5 ?
    C15X C14X C19X . . 120.4(14) ?
    C15X C14X C13X . . 120.8(18) ?
    C19X C14X C13X . . 118.6(17) ?
    C14X C15X C16X . . 120.1(17) ?
    C14X C15X H15C . . 119.9 ?
    C16X C15X H15C . . 119.9 ?
    C15X C16X C17X . . 119.2(17) ?
    C15X C16X H16C . . 120.4 ?
    C17X C16X H16C . . 120.4 ?
    C18X C17X C16X . . 120.6(15) ?
    C18X C17X H17C . . 119.7 ?
    C16X C17X H17C . . 119.7 ?
    C17X C18X C19X . . 119.4(15) ?
    C17X C18X H18C . . 120.3 ?
    C19X C18X H18C . . 120.3 ?
    C14X C19X C18X . . 120.1(15) ?
    C14X C19X H19C . . 120.0 ?
    C18X C19X H19C . . 120.0 ?
    N1A C20A H20A . . 109.5 ?
    N1A C20A H20B . . 109.5 ?
    H20A C20A H20B . . 109.5 ?
    N1A C20A H20C . . 109.5 ?
    H20A C20A H20C . . 109.5 ?
    H20B C20A H20C . . 109.5 ?
    C1B S1B C13B . . 100.25(12) ?
    C1B N1B C2B . . 104.86(18) ?
    C1B N1B C20B . . 124.2(2) ?
    C2B N1B C20B . . 130.82(19) ?
    C1B N2B N3B . . 106.24(19) ?
    C2B N3B N2B . . 108.07(19) ?
    N2B C1B N1B . . 111.3(2) ?
    N2B C1B S1B . . 127.25(18) ?
    N1B C1B S1B . . 121.46(18) ?
    N3B C2B N1B . . 109.56(19) ?
    N3B C2B C3B . . 124.0(2) ?
    N1B C2B C3B . . 126.43(19) ?
    C2B C3B C9B . . 113.09(18) ?
    C2B C3B C4B . . 110.45(19) ?
    C9B C3B C4B . . 109.48(19) ?
    C2B C3B C8B . . 108.56(17) ?
    C9B C3B C8B . . 107.48(19) ?
    C4B C3B C8B . . 107.58(19) ?
    C5B C4B C3B . . 110.3(2) ?
    C5B C4B H4BA . . 109.6 ?
    C3B C4B H4BA . . 109.6 ?
    C5B C4B H4BB . . 109.6 ?
    C3B C4B H4BB . . 109.6 ?
    H4BA C4B H4BB . . 108.1 ?
    C12B C5B C6B . . 109.9(2) ?
    C12B C5B C4B . . 109.0(2) ?
    C6B C5B C4B . . 109.5(2) ?
    C12B C5B H5BA . . 109.5 ?
    C6B C5B H5BA . . 109.5 ?
    C4B C5B H5BA . . 109.5 ?
    C7B C6B C5B . . 109.38(19) ?
    C7B C6B H6BA . . 109.8 ?
    C5B C6B H6BA . . 109.8 ?
    C7B C6B H6BB . . 109.8 ?
    C5B C6B H6BB . . 109.8 ?
    H6BA C6B H6BB . . 108.2 ?
    C6B C7B C8B . . 109.8(2) ?
    C6B C7B C11B . . 109.4(2) ?
    C8B C7B C11B . . 109.4(2) ?
    C6B C7B H7BA . . 109.4 ?
    C8B C7B H7BA . . 109.4 ?
    C11B C7B H7BA . . 109.4 ?
    C7B C8B C3B . . 111.25(19) ?
    C7B C8B H8BA . . 109.4 ?
    C3B C8B H8BA . . 109.4 ?
    C7B C8B H8BB . . 109.4 ?
    C3B C8B H8BB . . 109.4 ?
    H8BA C8B H8BB . . 108.0 ?
    C10B C9B C3B . . 110.14(19) ?
    C10B C9B H9BA . . 109.6 ?
    C3B C9B H9BA . . 109.6 ?
    C10B C9B H9BB . . 109.6 ?
    C3B C9B H9BB . . 109.6 ?
    H9BA C9B H9BB . . 108.1 ?
    C12B C10B C9B . . 109.9(2) ?
    C12B C10B C11B . . 109.5(2) ?
    C9B C10B C11B . . 109.7(2) ?
    C12B C10B H10B . . 109.2 ?
    C9B C10B H10B . . 109.2 ?
    C11B C10B H10B . . 109.2 ?
    C7B C11B C10B . . 108.9(2) ?
    C7B C11B H11C . . 109.9 ?
    C10B C11B H11C . . 109.9 ?
    C7B C11B H11D . . 109.9 ?
    C10B C11B H11D . . 109.9 ?
    H11C C11B H11D . . 108.3 ?
    C10B C12B C5B . . 109.7(2) ?
    C10B C12B H12C . . 109.7 ?
    C5B C12B H12C . . 109.7 ?
    C10B C12B H12D . . 109.7 ?
    C5B C12B H12D . . 109.7 ?
    H12C C12B H12D . . 108.2 ?
    C14B C13B S1B . . 108.66(19) ?
    C14B C13B H13C . . 110.0 ?
    S1B C13B H13C . . 110.0 ?
    C14B C13B H13D . . 110.0 ?
    S1B C13B H13D . . 110.0 ?
    H13C C13B H13D . . 108.3 ?
    C15B C14B C19B . . 117.2(3) ?
    C15B C14B C13B . . 121.7(3) ?
    C19B C14B C13B . . 121.1(3) ?
    C14B C15B C16B . . 120.4(3) ?
    C14B C15B H15B . . 119.8 ?
    C16B C15B H15B . . 119.8 ?
    C17B C16B C15B . . 121.4(3) ?
    C17B C16B H16B . . 119.3 ?
    C15B C16B H16B . . 119.3 ?
    C16B C17B C18B . . 119.8(3) ?
    C16B C17B H17B . . 120.1 ?
    C18B C17B H17B . . 120.1 ?
    C17B C18B C19B . . 119.8(4) ?
    C17B C18B H18B . . 120.1 ?
    C19B C18B H18B . . 120.1 ?
    C18B C19B C14B . . 121.4(3) ?
    C18B C19B H19B . . 119.3 ?
    C14B C19B H19B . . 119.3 ?
    N1B C20B H20D . . 109.5 ?
    N1B C20B H20E . . 109.5 ?
    H20D C20B H20E . . 109.5 ?
    N1B C20B H20F . . 109.5 ?
    H20D C20B H20F . . 109.5 ?
    H20E C20B H20F . . 109.5 ?
loop_
    _geom_torsion_atom_site_label_1
    _geom_torsion_atom_site_label_2
    _geom_torsion_atom_site_label_3
    _geom_torsion_atom_site_label_4
    _geom_torsion_site_symmetry_1
    _geom_torsion_site_symmetry_2
    _geom_torsion_site_symmetry_3
    _geom_torsion_site_symmetry_4
    _geom_torsion
    _geom_torsion_publ_flag
    C1A N2A N3A C2A . . . . -0.1(3) ?
    N3A N2A C1A N1A . . . . 0.3(3) ?
    N3A N2A C1A S1A . . . . -177.74(18) ?
    C2A N1A C1A N2A . . . . -0.4(3) ?
    C20A N1A C1A N2A . . . . 178.5(2) ?
    C2A N1A C1A S1A . . . . 177.69(17) ?
    C20A N1A C1A S1A . . . . -3.5(3) ?
    C13A S1A C1A N2A . . . . 89.2(6) ?
    C13X S1A C1A N2A . . . . 111.7(7) ?
    C13A S1A C1A N1A . . . . -88.6(6) ?
    C13X S1A C1A N1A . . . . -66.1(7) ?
    N2A N3A C2A N1A . . . . -0.1(3) ?
    N2A N3A C2A C3A . . . . -178.8(2) ?
    C1A N1A C2A N3A . . . . 0.3(3) ?
    C20A N1A C2A N3A . . . . -178.5(3) ?
    C1A N1A C2A C3A . . . . 178.9(2) ?
    C20A N1A C2A C3A . . . . 0.1(4) ?
    N3A C2A C3A C9A . . . . -129.8(2) ?
    N1A C2A C3A C9A . . . . 51.8(3) ?
    N3A C2A C3A C4A . . . . 107.6(3) ?
    N1A C2A C3A C4A . . . . -70.9(3) ?
    N3A C2A C3A C8A . . . . -10.7(3) ?
    N1A C2A C3A C8A . . . . 170.8(2) ?
    C2A C3A C4A C5A . . . . -177.3(2) ?
    C9A C3A C4A C5A . . . . 58.0(3) ?
    C8A C3A C4A C5A . . . . -59.0(3) ?
    C3A C4A C5A C12A . . . . -59.6(3) ?
    C3A C4A C5A C6A . . . . 60.2(3) ?
    C12A C5A C6A C7A . . . . 59.1(3) ?
    C4A C5A C6A C7A . . . . -60.4(3) ?
    C5A C6A C7A C11A . . . . -60.6(3) ?
    C5A C6A C7A C8A . . . . 60.5(3) ?
    C6A C7A C8A C3A . . . . -60.5(3) ?
    C11A C7A C8A C3A . . . . 60.2(3) ?
    C2A C3A C8A C7A . . . . 179.0(2) ?
    C9A C3A C8A C7A . . . . -58.7(3) ?
    C4A C3A C8A C7A . . . . 59.2(3) ?
    C2A C3A C9A C10A . . . . 178.6(2) ?
    C4A C3A C9A C10A . . . . -58.0(3) ?
    C8A C3A C9A C10A . . . . 59.3(3) ?
    C3A C9A C10A C12A . . . . 59.8(3) ?
    C3A C9A C10A C11A . . . . -61.1(3) ?
    C6A C7A C11A C10A . . . . 60.8(3) ?
    C8A C7A C11A C10A . . . . -59.9(3) ?
    C12A C10A C11A C7A . . . . -60.4(3) ?
    C9A C10A C11A C7A . . . . 60.1(3) ?
    C11A C10A C12A C5A . . . . 59.5(3) ?
    C9A C10A C12A C5A . . . . -61.3(3) ?
    C6A C5A C12A C10A . . . . -58.6(3) ?
    C4A C5A C12A C10A . . . . 61.3(3) ?
    C1A S1A C13A C14A . . . . 170.0(11) ?
    C13X S1A C13A C14A . . . . 75.9(17) ?
    S1A C13A C14A C15A . . . . 107(3) ?
    S1A C13A C14A C19A . . . . -75(3) ?
    C19A C14A C15A C16A . . . . 0(5) ?
    C13A C14A C15A C16A . . . . 178(2) ?
    C14A C15A C16A C17A . . . . 0(4) ?
    C15A C16A C17A C18A . . . . 2(3) ?
    C16A C17A C18A C19A . . . . -4(3) ?
    C15A C14A C19A C18A . . . . -2(5) ?
    C13A C14A C19A C18A . . . . 180(2) ?
    C17A C18A C19A C14A . . . . 5(4) ?
    C1A S1A C13X C14X . . . . -165.8(13) ?
    C13A S1A C13X C14X . . . . -76.9(18) ?
    S1A C13X C14X C15X . . . . 81(6) ?
    S1A C13X C14X C19X . . . . -104(5) ?
    C19X C14X C15X C16X . . . . -3(9) ?
    C13X C14X C15X C16X . . . . 172(4) ?
    C14X C15X C16X C17X . . . . 2(7) ?
    C15X C16X C17X C18X . . . . -3(6) ?
    C16X C17X C18X C19X . . . . 5(6) ?
    C15X C14X C19X C18X . . . . 5(8) ?
    C13X C14X C19X C18X . . . . -170(4) ?
    C17X C18X C19X C14X . . . . -6(6) ?
    C1B N2B N3B C2B . . . . 0.3(3) ?
    N3B N2B C1B N1B . . . . 0.2(3) ?
    N3B N2B C1B S1B . . . . -178.5(2) ?
    C2B N1B C1B N2B . . . . -0.5(3) ?
    C20B N1B C1B N2B . . . . 175.5(3) ?
    C2B N1B C1B S1B . . . . 178.19(18) ?
    C20B N1B C1B S1B . . . . -5.8(4) ?
    C13B S1B C1B N2B . . . . -16.1(3) ?
    C13B S1B C1B N1B . . . . 165.4(2) ?
    N2B N3B C2B N1B . . . . -0.6(3) ?
    N2B N3B C2B C3B . . . . 176.8(2) ?
    C1B N1B C2B N3B . . . . 0.7(3) ?
    C20B N1B C2B N3B . . . . -174.9(3) ?
    C1B N1B C2B C3B . . . . -176.6(2) ?
    C20B N1B C2B C3B . . . . 7.7(4) ?
    N3B C2B C3B C9B . . . . 118.8(3) ?
    N1B C2B C3B C9B . . . . -64.2(3) ?
    N3B C2B C3B C4B . . . . -118.1(3) ?
    N1B C2B C3B C4B . . . . 58.9(3) ?
    N3B C2B C3B C8B . . . . -0.3(3) ?
    N1B C2B C3B C8B . . . . 176.7(2) ?
    C2B C3B C4B C5B . . . . 177.00(19) ?
    C9B C3B C4B C5B . . . . -57.8(3) ?
    C8B C3B C4B C5B . . . . 58.7(3) ?
    C3B C4B C5B C12B . . . . 59.6(3) ?
    C3B C4B C5B C6B . . . . -60.7(3) ?
    C12B C5B C6B C7B . . . . -59.6(3) ?
    C4B C5B C6B C7B . . . . 60.2(3) ?
    C5B C6B C7B C8B . . . . -59.6(3) ?
    C5B C6B C7B C11B . . . . 60.6(3) ?
    C6B C7B C8B C3B . . . . 59.8(3) ?
    C11B C7B C8B C3B . . . . -60.3(3) ?
    C2B C3B C8B C7B . . . . -178.0(2) ?
    C9B C3B C8B C7B . . . . 59.3(3) ?
    C4B C3B C8B C7B . . . . -58.5(3) ?
    C2B C3B C9B C10B . . . . -179.1(2) ?
    C4B C3B C9B C10B . . . . 57.3(3) ?
    C8B C3B C9B C10B . . . . -59.3(3) ?
    C3B C9B C10B C12B . . . . -59.2(3) ?
    C3B C9B C10B C11B . . . . 61.3(3) ?
    C6B C7B C11B C10B . . . . -60.9(3) ?
    C8B C7B C11B C10B . . . . 59.5(3) ?
    C12B C10B C11B C7B . . . . 60.4(3) ?
    C9B C10B C11B C7B . . . . -60.3(3) ?
    C9B C10B C12B C5B . . . . 60.9(3) ?
    C11B C10B C12B C5B . . . . -59.6(3) ?
    C6B C5B C12B C10B . . . . 59.2(3) ?
    C4B C5B C12B C10B . . . . -60.9(3) ?
    C1B S1B C13B C14B . . . . -163.3(2) ?
    S1B C13B C14B C15B . . . . -121.0(3) ?
    S1B C13B C14B C19B . . . . 59.6(3) ?
    C19B C14B C15B C16B . . . . 1.3(5) ?
    C13B C14B C15B C16B . . . . -178.2(3) ?
    C14B C15B C16B C17B . . . . -0.2(6) ?
    C15B C16B C17B C18B . . . . -0.6(6) ?
    C16B C17B C18B C19B . . . . 0.3(5) ?
    C17B C18B C19B C14B . . . . 0.8(5) ?
    C15B C14B C19B C18B . . . . -1.5(4) ?
    C13B C14B C19B C18B . . . . 177.9(3) ?
loop_
    _geom_hbond_atom_site_label_D
    _geom_hbond_atom_site_label_H
    _geom_hbond_atom_site_label_A
    _geom_hbond_site_symmetry_A
    _geom_hbond_distance_DH
    _geom_hbond_distance_HA
    _geom_hbond_distance_DA
    _geom_hbond_angle_DHA
    _geom_hbond_publ_flag
    C20A H20C N3A 1_655 0.96 2.53 3.311(3) 138 yes
    C4A H4AB Cg2 1_445 0.97 2.98 3.837(3) 148 yes
    C5B H5BA Cg1 2_666 0.98 2.97 3.833(11) 147 yes
    C13A H13B Cg1 2_666 0.97 2.68 3.418(14) 133 yes
    C20B H20F Cg3 2_777 0.96 2.92 3.595(3) 128 yes
    C13X H13E Cg1 2_666 0.97 2.65 3.42(2) 137 yes
_iucr_refine_instructions_details
;
TITL drali1_0m in P-1
CELL 1.54178   6.4554  14.0258  20.2264  94.610  95.568  98.317
ZERR    4.00   0.0003   0.0006   0.0009   0.002   0.003   0.003
LATT  1
SFAC C H N S
UNIT 80 100 12 4
TEMP 23.000
SIZE 0.066 0.124 0.94
L.S. 10
BOND $H
ACTA
CONF
FMAP 2
PLAN 20
WGHT    0.064400    0.232100
EXTI    0.005775
FVAR       0.65767   0.63083
S1A   4    0.132269    0.284282    0.533792    11.00000    0.06884    0.04761 =
         0.04616   -0.00429    0.01604   -0.00504
N1A   3    0.183394    0.327298    0.670794    11.00000    0.03657    0.04516 =
         0.04380    0.00238    0.00872    0.00681
N2A   3   -0.113856    0.356941    0.620249    11.00000    0.05210    0.08906 =
         0.04307   -0.00011   -0.00097    0.02032
N3A   3   -0.106177    0.383661    0.687872    11.00000    0.04502    0.09055 =
         0.04190   -0.00022   -0.00047    0.02488
C1A   1    0.060616    0.323868    0.611311    11.00000    0.04892    0.04680 =
         0.04233    0.00342    0.00680    0.00233
C2A   1    0.070963    0.365901    0.717506    11.00000    0.03419    0.04744 =
         0.04431    0.00293    0.00777    0.00908
C3A   1    0.131990    0.384164    0.791767    11.00000    0.03257    0.04781 =
         0.04276    0.00114    0.00447    0.00901
C4A   1    0.119298    0.288294    0.823760    11.00000    0.07721    0.04827 =
         0.04554    0.00384    0.00302    0.00444
AFIX  23
H4AA  2    0.218069    0.249894    0.805835    11.00000   -1.20000
H4AB  2   -0.021320    0.251872    0.813309    11.00000   -1.20000
AFIX   0
C5A   1    0.171535    0.308279    0.899911    11.00000    0.11248    0.05500 =
         0.04605    0.00653   -0.00202    0.00533
AFIX  13
H5AA  2    0.164432    0.246800    0.920059    11.00000   -1.20000
AFIX   0
C6A   1    0.014107    0.367214    0.928051    11.00000    0.08216    0.10048 =
         0.04390   -0.00367    0.01462   -0.01401
AFIX  23
H6AA  2   -0.127273    0.331455    0.918042    11.00000   -1.20000
H6AB  2    0.045146    0.379008    0.976155    11.00000   -1.20000
AFIX   0
C7A   1    0.027226    0.462425    0.897526    11.00000    0.05669    0.08936 =
         0.04969   -0.01464    0.00642    0.02425
AFIX  13
H7AA  2   -0.074449    0.500007    0.915754    11.00000   -1.20000
AFIX   0
C8A   1   -0.025971    0.443428    0.821722    11.00000    0.04669    0.07890 =
         0.05185   -0.00862    0.00293    0.02607
AFIX  23
H8AA  2   -0.020536    0.504544    0.802171    11.00000   -1.20000
H8AB  2   -0.167696    0.408154    0.811360    11.00000   -1.20000
AFIX   0
C9A   1    0.352731    0.442017    0.810018    11.00000    0.03714    0.06636 =
         0.05943   -0.00157    0.00428   -0.00045
AFIX  23
H9AA  2    0.360822    0.503405    0.790747    11.00000   -1.20000
H9AB  2    0.455731    0.406474    0.791762    11.00000   -1.20000
AFIX   0
C10A  1    0.402989    0.460209    0.885902    11.00000    0.04235    0.07766 =
         0.06343   -0.00911   -0.00775   -0.00109
AFIX  13
H10A  2    0.545478    0.496509    0.896628    11.00000   -1.20000
AFIX   0
C11A  1    0.246538    0.518754    0.914535    11.00000    0.07551    0.06489 =
         0.05759   -0.01487   -0.00348    0.01221
AFIX  23
H11A  2    0.279008    0.530878    0.962582    11.00000   -1.20000
H11B  2    0.255113    0.580593    0.895858    11.00000   -1.20000
AFIX   0
C12A  1    0.392505    0.364983    0.915424    11.00000    0.08511    0.09071 =
         0.05506   -0.00390   -0.01842    0.03610
AFIX  23
H12A  2    0.428930    0.376103    0.963370    11.00000   -1.20000
H12B  2    0.492980    0.328033    0.897021    11.00000   -1.20000
AFIX   0
PART   1
C13A  1    0.265945    0.401000    0.514568    21.00000    0.11342    0.03884 =
         0.06627    0.00157    0.04443   -0.00545
AFIX  23
H13A  2    0.162669    0.443734    0.506447    21.00000   -1.20000
H13B  2    0.363503    0.430125    0.552768    21.00000   -1.20000
AFIX   0
C14A  1    0.385367    0.391425    0.454052    21.00000    0.07206    0.04092 =
         0.04945   -0.00615    0.01905   -0.00330
C15A  1    0.310718    0.421737    0.395311    21.00000    0.05196    0.05056 =
         0.06003    0.01200    0.02281    0.00336
AFIX  43
H15A  2    0.183660    0.445869    0.392480    21.00000   -1.20000
AFIX   0
C16A  1    0.418637    0.417514    0.340150    21.00000    0.06233    0.06617 =
         0.04383    0.00841    0.00693    0.01148
AFIX  43
H16A  2    0.365648    0.438994    0.300545    21.00000   -1.20000
AFIX   0
C17A  1    0.607052    0.380979    0.344055    21.00000    0.06888    0.07935 =
         0.05994    0.00703    0.02389    0.01715
AFIX  43
H17A  2    0.683588    0.379301    0.307434    21.00000   -1.20000
AFIX   0
C18A  1    0.679645    0.347442    0.402045    21.00000    0.05882    0.05683 =
         0.08570    0.01404    0.01196    0.00495
AFIX  43
H18A  2    0.801238    0.318933    0.404004    21.00000   -1.20000
AFIX   0
C19A  1    0.573298    0.355619    0.457978    21.00000    0.08977    0.04561 =
         0.04463   -0.00096   -0.00364   -0.00611
AFIX  43
H19A  2    0.628875    0.336910    0.498217    21.00000   -1.20000
AFIX   0
SAME C13A > C19A
PART   2
C13X  1    0.353583    0.381915    0.529257   -21.00000    0.07292    0.03875 =
         0.05846   -0.00688    0.01792   -0.00480
AFIX  23
H13E  2    0.313692    0.444315    0.542042   -21.00000   -1.20000
H13F  2    0.474397    0.373226    0.559351   -21.00000   -1.20000
AFIX   0
C14X  1    0.407380    0.377481    0.458502   -21.00000    0.07612    0.02837 =
         0.04907    0.01107    0.00515   -0.00660
C15X  1    0.292919    0.417003    0.410646   -21.00000    0.06528    0.06901 =
         0.07565   -0.00940    0.02819   -0.00800
AFIX  43
H15C  2    0.169844    0.439896    0.420161   -21.00000   -1.20000
AFIX   0
C16X  1    0.359480    0.423145    0.347886   -21.00000    0.06597    0.06906 =
         0.09037    0.01721    0.01172    0.02139
AFIX  43
H16C  2    0.283914    0.451683    0.315461   -21.00000   -1.20000
AFIX   0
C17X  1    0.539997    0.386279    0.333946   -21.00000    0.07994    0.05854 =
         0.04776    0.02198    0.01472    0.00987
AFIX  43
H17C  2    0.582010    0.387383    0.291279   -21.00000   -1.20000
AFIX   0
C18X  1    0.656865    0.348308    0.382335   -21.00000    0.07550    0.07903 =
         0.07250    0.00919    0.02226    0.02129
AFIX  43
H18C  2    0.783785    0.328383    0.373824   -21.00000   -1.20000
AFIX   0
C19X  1    0.584568    0.339791    0.444108   -21.00000    0.06940    0.03049 =
         0.05246   -0.00520    0.00029   -0.00398
AFIX  43
H19C  2    0.655977    0.308525    0.475912   -21.00000   -1.20000
AFIX   0
PART   0
C20A  1    0.387592    0.293682    0.679239    11.00000    0.05340    0.08541 =
         0.06187   -0.00259    0.01199    0.03308
AFIX 137
H20A  2    0.406258    0.254898    0.639575    11.00000   -1.50000
H20B  2    0.392810    0.255628    0.716582    11.00000   -1.50000
H20C  2    0.497770    0.348451    0.687102    11.00000   -1.50000
AFIX   0
S1B   4    0.811536    1.082837    0.974953    11.00000    0.09636    0.08168 =
         0.04353    0.00520    0.00782    0.04290
N1B   3    0.821762    1.047698    0.841191    11.00000    0.04600    0.05066 =
         0.04141    0.00317    0.00423    0.01354
N2B   3    0.552772    1.117951    0.867037    11.00000    0.06160    0.09237 =
         0.04671   -0.00376    0.00845    0.02907
N3B   3    0.542370    1.101621    0.797711    11.00000    0.05157    0.08738 =
         0.04790   -0.00497    0.00306    0.02801
C1B   1    0.720139    1.084888    0.891023    11.00000    0.05527    0.05843 =
         0.04617    0.00120    0.00737    0.01630
C2B   1    0.702751    1.059314    0.783411    11.00000    0.03991    0.05041 =
         0.04406    0.00235    0.00240    0.01029
C3B   1    0.740167    1.025358    0.713456    11.00000    0.03617    0.04322 =
         0.04281    0.00032    0.00219    0.00678
C4B   1    0.735393    0.914996    0.706038    11.00000    0.05924    0.04327 =
         0.05681    0.00278    0.00615    0.00668
AFIX  23
H4BA  2    0.848018    0.898091    0.736062    11.00000   -1.20000
H4BB  2    0.602555    0.883157    0.718051    11.00000   -1.20000
AFIX   0
C5B   1    0.761718    0.880010    0.634014    11.00000    0.06749    0.04259 =
         0.05556   -0.00652    0.00526    0.01011
AFIX  13
H5BA  2    0.760192    0.809808    0.630141    11.00000   -1.20000
AFIX   0
C6B   1    0.581642    0.904306    0.587101    11.00000    0.04864    0.05904 =
         0.05553   -0.00942   -0.00083   -0.00344
AFIX  23
H6BA  2    0.596745    0.881563    0.541506    11.00000   -1.20000
H6BB  2    0.448267    0.872252    0.598578    11.00000   -1.20000
AFIX   0
C7B   1    0.584729    1.012818    0.592993    11.00000    0.05012    0.05938 =
         0.04582   -0.00268   -0.00656    0.01224
AFIX  13
H7BA  2    0.468283    1.028407    0.563039    11.00000   -1.20000
AFIX   0
C8B   1    0.560588    1.048490    0.664456    11.00000    0.04748    0.05738 =
         0.05062   -0.00391   -0.00350    0.01584
AFIX  23
H8BA  2    0.426599    1.017959    0.676469    11.00000   -1.20000
H8BB  2    0.560731    1.117878    0.667735    11.00000   -1.20000
AFIX   0
C9B   1    0.947987    1.075407    0.692750    11.00000    0.04313    0.05301 =
         0.05090   -0.00431    0.00063   -0.00350
AFIX  23
H9BA  2    0.949213    1.144864    0.695854    11.00000   -1.20000
H9BB  2    1.064914    1.062283    0.722741    11.00000   -1.20000
AFIX   0
C10B  1    0.973459    1.038646    0.621178    11.00000    0.04628    0.07416 =
         0.04759   -0.00232    0.00884   -0.00992
AFIX  13
H10B  2    1.107874    1.070372    0.608905    11.00000   -1.20000
AFIX   0
C11B  1    0.793181    1.062478    0.573505    11.00000    0.07113    0.06258 =
         0.04398    0.00374    0.00348   -0.00382
AFIX  23
H11C  2    0.794980    1.131958    0.576133    11.00000   -1.20000
H11D  2    0.809794    1.039992    0.527986    11.00000   -1.20000
AFIX   0
C12B  1    0.971259    0.930101    0.615952    11.00000    0.04947    0.07982 =
         0.05596   -0.01370    0.00660    0.01840
AFIX  23
H12C  2    1.085684    0.914739    0.645977    11.00000   -1.20000
H12D  2    0.991246    0.907228    0.570813    11.00000   -1.20000
AFIX   0
C13B  1    0.662130    1.168008    1.013388    11.00000    0.07946    0.08590 =
         0.05325    0.00065    0.01005    0.03263
AFIX  23
H13C  2    0.661338    1.223711    0.987930    11.00000   -1.20000
H13D  2    0.517621    1.137608    1.014125    11.00000   -1.20000
AFIX   0
C14B  1    0.762762    1.199557    1.083486    11.00000    0.08014    0.05375 =
         0.05158    0.00569    0.01728    0.02596
C15B  1    0.654065    1.185435    1.137629    11.00000    0.08911    0.08422 =
         0.06799   -0.00472    0.03206    0.00848
AFIX  43
H15B  2    0.515542    1.154016    1.131528    11.00000   -1.20000
AFIX   0
C16B  1    0.749975    1.217939    1.202001    11.00000    0.13033    0.10462 =
         0.05502   -0.00451    0.03821    0.00582
AFIX  43
H16B  2    0.673724    1.207968    1.238215    11.00000   -1.20000
AFIX   0
C17B  1    0.947613    1.262745    1.212545    11.00000    0.12900    0.07297 =
         0.05638   -0.00634    0.00657    0.02065
AFIX  43
H17B  2    1.008268    1.284361    1.255729    11.00000   -1.20000
AFIX   0
C18B  1    1.061345    1.276965    1.159881    11.00000    0.08800    0.06448 =
         0.08320    0.00200   -0.00192    0.01310
AFIX  43
H18B  2    1.200085    1.308049    1.167041    11.00000   -1.20000
AFIX   0
C19B  1    0.969874    1.245041    1.095744    11.00000    0.08464    0.07263 =
         0.05949    0.01587    0.01849    0.02210
AFIX  43
H19B  2    1.049051    1.254303    1.060111    11.00000   -1.20000
AFIX   0
C20B  1    1.023019    1.011346    0.852071    11.00000    0.06157    0.07428 =
         0.05379    0.00298   -0.00120    0.03137
AFIX 137
H20D  2    1.126745    1.061301    0.876082    11.00000   -1.50000
H20E  2    1.068474    0.992601    0.809786    11.00000   -1.50000
H20F  2    1.005588    0.956339    0.877468    11.00000   -1.50000
HKLF 4
REM  drali1_0m in P-1
REM R1 =  0.0519 for   4522 Fo > 4sig(Fo)  and  0.0786 for all   6505 data
REM    500 parameters refined using     15 restraints
END
WGHT      0.0644      0.2321
REM Highest difference peak  0.295,  deepest hole -0.263,  1-sigma level  0.053
Q1    1   1.1011  1.0239  0.9017  11.00000  0.05    0.29
Q2    1   0.2745  0.2755  0.5470  11.00000  0.05    0.24
Q3    1   1.1623  1.0596  0.8220  11.00000  0.05    0.23
Q4    1   0.1148  0.3782  0.7557  11.00000  0.05    0.21
Q5    1   0.7157  1.0433  0.7426  11.00000  0.05    0.20
Q6    1   0.9238  1.0391  0.8470  11.00000  0.05    0.20
Q7    1   0.3026  0.4921  0.8831  11.00000  0.05    0.19
Q8    1   0.1951  0.2990  0.5916  11.00000  0.05    0.19
Q9    1   0.8405  1.0217  0.7161  11.00000  0.05    0.18
Q10   1   0.0712  0.4073  0.7991  11.00000  0.05    0.18
Q11   1   0.0886  0.3170  0.5786  11.00000  0.05    0.18
Q12   1   0.8934  1.0651  0.5977  11.00000  0.05    0.18
Q13   1   0.4621  0.3276  0.6467  11.00000  0.05    0.18
Q14   1   0.6676  1.0317  0.6920  11.00000  0.05    0.17
Q15   1   0.3072  0.2645  0.4634  11.00000  0.05    0.17
Q16   1   0.6244  1.2346  1.1929  11.00000  0.05    0.17
Q17   1   0.2283  0.4559  0.5274  11.00000  0.05    0.16
Q18   1   0.0462  0.2707  0.4757  11.00000  0.05    0.16
Q19   1   1.0502  1.3227  1.2771  11.00000  0.05    0.16
Q20   1   1.0086  0.9458  0.8260  11.00000  0.05    0.16
;
