# Supplementary material for: 5-(Adamantan-1-yl)-3-(benzyl­sulfan­yl)-4-methyl-4H-1,2,4-triazole
Source: Acta Crystallogr Sect E Struct Rep Online. 2012 Jul 10;68(Pt 8):o2427–8. doi: 10.1107/S1600536812030784 (PMC3414345; doi:10.1107/S1600536812030784)
Supplement: Supplementary file 2 [file e-68-o2427-Isup2.hkl]

# 
# h,k,l, Fc-squared, Fo-squared, sigma(Fo-squared) and status flag 
# 
data_I
_shelx_title ' drali1_0m in P-1' 
_shelx_refln_list_code          4 
_shelx_F_calc_maximum      202.65 
_exptl_crystal_F_000       728.00 
_reflns_d_resolution_high  0.8211 
 
loop_ 
 _symmetry_equiv_pos_as_xyz 
 'x, y, z' 
 '-x, -y, -z' 
 
_cell_length_a     6.4554 
_cell_length_b    14.0258 
_cell_length_c    20.2264 
_cell_angle_alpha  94.610 
_cell_angle_beta   95.568 
_cell_angle_gamma  98.317 
 
_shelx_F_squared_multiplier     1.000 
 
loop_ 
 _refln_index_h 
 _refln_index_k 
 _refln_index_l 
 _refln_F_squared_calc 
 _refln_F_squared_meas 
 _refln_F_squared_sigma 
 _refln_observed_status 
   1   0   0     3322.37     3322.18    162.99 o 
   2   0   0      286.10      271.37     17.40 o 
   3   0   0       73.82       67.83      7.56 o 
   4   0   0       71.58       82.96     10.05 o 
  -4   1   0     1065.11     1051.05     45.30 o 
  -3   1   0        1.72        8.49      4.16 o 
  -2   1   0      152.88      143.34     10.53 o 
   1   1   0      207.18      231.61     11.89 o 
   3   1   0     1586.16     1631.77     66.43 o 
   4   1   0     1128.68     1084.60     46.13 o 
  -5   2   0      222.43      228.01     14.23 o 
  -4   2   0     1556.17     1636.33     72.13 o 
  -3   2   0        6.25        6.86      3.68 o 
  -2   2   0       43.29       49.01      5.73 o 
   0   2   0     2613.11     3043.39    148.95 o 
   1   2   0     5548.76     6343.25    310.49 o 
   3   2   0     1057.90     1045.22     59.69 o 
   4   2   0      220.75      225.50     12.73 o 
   5   2   0       99.60       86.83     42.05 o 
  -5   3   0        0.40        4.10      3.24 o 
  -4   3   0        0.30        0.28      3.76 o 
  -3   3   0      603.38      614.37     38.52 o 
  -2   3   0     1010.84      901.70     53.32 o 
   0   3   0    13663.98    15974.87    780.18 o 
   3   3   0       83.79      105.06      8.62 o 
   4   3   0     1034.18     1095.20     47.06 o 
   5   3   0        2.68        9.96      3.57 o 
   6   3   0       49.05       64.46     19.67 o 
  -6   4   0       30.16       20.23      5.25 o 
  -5   4   0       12.97       13.91      3.14 o 
  -4   4   0      587.00      579.77     27.57 o 
  -3   4   0      654.34      726.63     45.12 o 
  -2   4   0     1164.08     1118.92     65.79 o 
  -1   4   0     1722.21     1754.66    100.53 o 
   0   4   0     2674.41     2859.37    114.28 o 
   1   4   0     3444.00     3513.79    182.78 o 
   2   4   0      917.62     1006.63     57.25 o 
   3   4   0        1.71        2.67      2.60 o 
   4   4   0        3.12        2.42      2.31 o 
   5   4   0       40.40       31.13      5.76 o 
   6   4   0        8.21       18.30      6.01 o 
  -7   5   0       33.72       34.40      8.39 o 
  -6   5   0       75.88       86.27      5.38 o 
  -5   5   0      311.94      287.96      8.70 o 
  -4   5   0       26.79       29.96      5.45 o 
  -3   5   0     3647.06     3584.12    253.88 o 
  -2   5   0      676.76      757.06     45.87 o 
  -1   5   0     1889.59     1872.33    107.36 o 
   0   5   0     1861.97     1871.79     67.22 o 
   1   5   0      229.73      227.19     13.61 o 
   2   5   0      689.51      705.54     24.00 o 
   3   5   0       75.65       79.62      7.52 o 
   4   5   0        6.55        3.66      2.37 o 
   5   5   0      117.06      134.00      9.76 o 
   6   5   0       37.45       33.04     10.83 o 
  -7   6   0        1.46       -2.63      3.12 o 
  -6   6   0        0.57        3.10      2.88 o 
  -5   6   0       33.08       23.30      3.30 o 
  -4   6   0        5.83        6.50      3.55 o 
  -3   6   0        4.59        3.42      3.53 o 
  -2   6   0      137.86      126.75     11.54 o 
  -1   6   0     6409.21     6541.15    369.21 o 
   0   6   0     2171.31     2204.12    115.98 o 
   1   6   0     2445.57     2642.73    138.51 o 
   2   6   0      371.70      339.23     15.94 o 
   3   6   0       56.53       33.77     11.50 o 
   4   6   0       45.02       45.96      6.24 o 
   5   6   0        9.29       13.78      4.74 o 
   6   6   0        2.64        0.44      3.95 o 
  -7   7   0       41.45       42.15      3.42 o 
  -6   7   0       20.25       22.61      3.47 o 
  -5   7   0        2.13        1.04      2.60 o 
  -4   7   0      261.49      274.62     16.90 o 
  -3   7   0      376.61      399.23     29.46 o 
  -2   7   0     1397.25     1520.72     67.08 o 
  -1   7   0      538.65      532.64     32.98 o 
   0   7   0      630.42      689.57     38.39 o 
   1   7   0      299.91      343.43     15.96 o 
   2   7   0       41.37       41.00     12.05 o 
   3   7   0      120.97      109.77      7.72 o 
   4   7   0      107.24       89.45      6.26 o 
   5   7   0        2.92        2.86      3.83 o 
   6   7   0        0.15       -1.07      3.18 o 
  -7   8   0        2.96        3.40      2.19 o 
  -6   8   0      217.89      226.81      8.55 o 
  -5   8   0      160.88      149.63      6.47 o 
  -4   8   0       66.99       76.23      4.51 o 
  -3   8   0       10.40        9.21      4.58 o 
  -2   8   0     1862.28     1866.01    109.25 o 
  -1   8   0      280.02      261.53     20.44 o 
   0   8   0      105.70      120.23      8.07 o 
   1   8   0      854.11      945.79     39.76 o 
   2   8   0       47.33       48.52      5.32 o 
   3   8   0       13.03       10.21      3.58 o 
   4   8   0        2.71        1.59      3.59 o 
   5   8   0       30.58       29.36      4.28 o 
   6   8   0        2.05        1.42      2.77 o 
  -7   9   0        6.47        5.30      2.41 o 
  -6   9   0       31.99       24.84      3.19 o 
  -5   9   0       68.24       68.03      4.62 o 
  -4   9   0      137.36      134.82      5.77 o 
  -3   9   0       10.70       11.00      3.73 o 
  -2   9   0       47.62       48.06     14.81 o 
  -1   9   0      688.01      758.11     49.40 o 
   0   9   0      318.56      332.27     16.64 o 
   1   9   0       52.76       57.00      5.69 o 
   2   9   0        0.13       -0.58      2.50 o 
   3   9   0      117.06      108.31      5.76 o 
   4   9   0       51.44       56.77      6.00 o 
   5   9   0       23.45       20.57      4.05 o 
  -6  10   0        0.21        1.34      2.19 o 
  -5  10   0       16.35       19.68      2.94 o 
  -4  10   0       18.86       15.94      2.89 o 
  -3  10   0      873.38      861.03     20.14 o 
  -2  10   0      129.96      122.63     15.04 o 
  -1  10   0        3.75        5.88      9.69 o 
   0  10   0       84.22       92.96      8.01 o 
   1  10   0       51.33       72.74      8.75 o 
   2  10   0       22.93       25.19      3.82 o 
   3  10   0        4.92       -0.22      2.92 o 
   4  10   0       24.16       31.95      6.20 o 
   5  10   0       12.54       14.08      3.17 o 
  -6  11   0        1.22        6.93      2.50 o 
  -5  11   0       36.22       34.44      2.87 o 
  -4  11   0       20.85       14.59      3.10 o 
  -3  11   0      107.63       88.47      5.45 o 
  -2  11   0      313.32      334.42     20.06 o 
  -1  11   0      342.18      356.43     15.06 o 
   0  11   0      396.82      388.39     20.37 o 
   1  11   0       32.45       32.28      7.17 o 
   2  11   0        7.35        6.42      3.34 o 
   3  11   0       37.96       34.77      5.28 o 
   4  11   0       37.91       38.42      3.99 o 
   5  11   0        4.20        4.30      4.30 o 
  -6  12   0       24.67       25.85      2.87 o 
  -5  12   0        1.16        1.91      2.04 o 
  -4  12   0       94.96      105.34      9.70 o 
  -3  12   0       18.36       13.51      4.63 o 
  -2  12   0        3.53        4.07      4.35 o 
  -1  12   0        0.64       -3.63      4.53 o 
   0  12   0       55.11       69.30      7.15 o 
   1  12   0       27.32       22.30      5.26 o 
   2  12   0       56.95       66.16      6.40 o 
   3  12   0       30.06       32.35      4.86 o 
   4  12   0       29.37       32.19      4.86 o 
  -5  13   0       34.72       37.83      5.51 o 
  -4  13   0        5.51        5.84      2.97 o 
  -3  13   0       31.89       25.78      4.83 o 
  -2  13   0       12.60       11.78     11.49 o 
  -1  13   0        0.20        2.90      5.93 o 
   0  13   0        3.79       -1.43      3.63 o 
   1  13   0       44.44       53.38      6.30 o 
   2  13   0       29.41       20.16      5.82 o 
   3  13   0       30.70       23.66     24.79 o 
   4  13   0        1.17        6.37      4.64 o 
  -5  14   0        1.64        2.73      5.43 o 
  -4  14   0        8.02        6.54      6.50 o 
  -3  14   0        8.50        4.93      6.96 o 
  -2  14   0       31.89       33.83      8.44 o 
  -1  14   0       56.20       59.15     10.23 o 
   0  14   0       28.19       19.84      4.59 o 
   1  14   0        7.26        3.61      3.53 o 
   2  14   0        3.23       -1.03      4.77 o 
   3  14   0       17.02       22.67      6.13 o 
  -4  15   0       40.22       50.54      8.04 o 
  -3  15   0       31.45       45.49      8.86 o 
  -2  15   0        0.11        7.05      6.54 o 
  -1  15   0        0.42       -2.62      6.77 o 
   0  15   0        0.31       -4.69      4.69 o 
   1  15   0        3.48        2.58      6.92 o 
   2  15   0       33.26       62.74     23.47 o 
  -3  16   0       16.90       13.91      5.72 o 
  -2  16   0        0.55        3.07      6.04 o 
  -1  16   0        1.62       -3.13      5.64 o 
   0  16   0        5.54        5.21      4.38 o 
   1  16   0        0.15       21.98     22.27 o 
   1 -17   1        1.46        0.88      5.38 o 
  -1 -16   1        1.82       -3.06      5.05 o 
   0 -16   1        9.20       11.55      4.51 o 
   1 -16   1        0.40       -2.34      5.78 o 
   2 -16   1        0.26       -5.19      5.19 o 
   3 -16   1        0.55       -1.81      4.98 o 
  -2 -15   1       30.52       26.47     22.18 o 
  -1 -15   1        1.50       -1.59      4.60 o 
   0 -15   1        3.19        2.57      4.91 o 
   1 -15   1       24.94       17.91      5.58 o 
   2 -15   1       29.96       32.20      7.95 o 
   3 -15   1        0.03       -0.08      6.18 o 
   4 -15   1        1.23        9.13      5.61 o 
  -3 -14   1        6.12       -0.06     19.92 o 
  -2 -14   1        7.48        3.57      6.52 o 
  -1 -14   1       42.60       45.10      7.32 o 
   0 -14   1      106.11       80.94      7.21 o 
   1 -14   1       25.62       32.10      6.67 o 
   2 -14   1       10.36       11.87      7.26 o 
   3 -14   1       10.27       31.29     23.82 o 
   4 -14   1        5.69        4.21      4.37 o 
   5 -14   1       17.94       26.13      6.48 o 
  -4 -13   1        0.47       -2.93      4.64 o 
  -3 -13   1       10.90        7.05      8.39 o 
  -2 -13   1       42.60       40.15     10.81 o 
  -1 -13   1       12.59        5.83      6.48 o 
   0 -13   1      188.76      222.20     10.36 o 
   1 -13   1        9.80       -0.05      6.80 o 
   2 -13   1        1.40        7.45      5.19 o 
   3 -13   1       16.11       11.63      6.55 o 
   4 -13   1       70.17       60.03      5.19 o 
   5 -13   1        0.10        1.06      2.03 o 
  -4 -12   1       17.02       19.21     11.81 o 
  -3 -12   1        5.79        9.06      4.82 o 
  -2 -12   1        0.04        2.70      3.32 o 
  -1 -12   1      102.76      106.08     10.06 o 
   0 -12   1       70.38       75.73     11.17 o 
   1 -12   1       10.07       11.77      6.10 o 
   2 -12   1      141.50      185.61     17.68 o 
   3 -12   1       98.09       97.23      7.50 o 
   4 -12   1       15.64       13.33      2.97 o 
   5 -12   1        1.46       -1.49      2.05 o 
   6 -12   1       32.88       33.37      3.47 o 
  -5 -11   1       12.45       14.26      5.21 o 
  -4 -11   1       22.69       20.19      3.97 o 
  -3 -11   1       36.25       38.12      6.63 o 
  -2 -11   1       12.57        7.70      3.30 o 
  -1 -11   1        2.54        6.92      3.59 o 
   0 -11   1        2.39        7.11      5.22 o 
   1 -11   1        2.37        6.73      4.10 o 
   2 -11   1      135.06      173.14     10.55 o 
   3 -11   1      105.67       93.79      5.20 o 
   4 -11   1      208.80      225.62     10.30 o 
   5 -11   1       32.51       33.13      2.98 o 
   6 -11   1       52.13       57.07      4.74 o 
  -5 -10   1        2.20        3.32      4.39 o 
  -4 -10   1        8.65        0.96      3.84 o 
  -3 -10   1        7.14        7.39      3.01 o 
  -2 -10   1      243.52      268.07     11.67 o 
  -1 -10   1       59.13       60.35      8.66 o 
   0 -10   1        2.46        4.58      3.50 o 
   1 -10   1      384.86      432.17     21.28 o 
   2 -10   1       10.92        2.39      7.19 o 
   3 -10   1      282.46      296.26      8.99 o 
   4 -10   1       62.69       59.57      4.03 o 
   5 -10   1      200.68      189.59      7.46 o 
   6 -10   1        0.04        1.63      2.27 o 
  -5  -9   1        6.03        7.69      3.39 o 
  -4  -9   1       59.06       60.57      6.07 o 
  -3  -9   1       93.51       87.66      6.22 o 
  -2  -9   1       20.13       22.30      3.61 o 
  -1  -9   1      323.69      393.36     19.07 o 
   0  -9   1        2.39        2.80      2.94 o 
   1  -9   1     1502.27     1608.26     98.41 o 
   2  -9   1       83.16       74.09     10.04 o 
   3  -9   1       63.12       47.87      4.92 o 
   4  -9   1        6.70        4.37      2.82 o 
   5  -9   1        0.11        1.03      3.09 o 
   6  -9   1       91.48       97.37      4.88 o 
   7  -9   1       18.65       19.14      3.75 o 
  -6  -8   1        0.59        2.62      2.94 o 
  -5  -8   1      152.11      146.75      8.08 o 
  -4  -8   1        1.75       -0.81      3.53 o 
  -3  -8   1      198.53      185.04      8.86 o 
  -2  -8   1      344.33      345.79     16.88 o 
  -1  -8   1      183.35      209.23     12.09 o 
   0  -8   1      160.53      181.97     10.19 o 
   1  -8   1      240.87      249.81     20.17 o 
   2  -8   1     2049.58     2012.33    117.54 o 
   3  -8   1       13.68       12.91      4.72 o 
   4  -8   1       26.40       20.43      3.04 o 
   5  -8   1      210.74      212.16      7.67 o 
   6  -8   1       47.40       59.62      3.97 o 
   7  -8   1       24.67       32.88      3.01 o 
  -6  -7   1        0.00        0.04      4.45 o 
  -5  -7   1       31.15       24.08      5.32 o 
  -4  -7   1       10.54       14.07      3.58 o 
  -3  -7   1       10.41        7.49      3.72 o 
  -2  -7   1      430.81      490.49     22.09 o 
  -1  -7   1      815.80      822.71     37.58 o 
   0  -7   1     2436.20     2793.87    146.85 o 
   1  -7   1       71.67       79.74      7.41 o 
   2  -7   1      714.71      706.18     43.87 o 
   3  -7   1      220.42      222.19     13.38 o 
   4  -7   1      139.06      148.51      8.99 o 
   5  -7   1      157.10      141.71      6.58 o 
   6  -7   1       10.54        8.78      3.48 o 
   7  -7   1        0.86       -0.80      2.38 o 
  -6  -6   1       27.92       28.47      6.92 o 
  -5  -6   1       10.07        8.62      4.68 o 
  -4  -6   1       11.61        7.69      3.05 o 
  -3  -6   1        9.02        4.77      3.23 o 
  -2  -6   1       24.49       28.23      2.76 o 
  -1  -6   1     5988.36     6895.62    358.08 o 
   0  -6   1      142.44      152.29     10.08 o 
   1  -6   1      162.08      158.96     17.43 o 
   2  -6   1      145.78      164.48     13.38 o 
   3  -6   1     1680.44     1661.10     84.68 o 
   4  -6   1       61.57       64.09      6.06 o 
   5  -6   1      156.34      159.85      6.94 o 
   6  -6   1        0.46        0.37      2.88 o 
   7  -6   1        9.09        3.74      2.75 o 
  -6  -5   1       28.25       26.05      8.73 o 
  -5  -5   1      302.88      333.22     17.94 o 
  -4  -5   1       90.49       86.09      9.23 o 
  -3  -5   1       20.41       22.36      3.61 o 
  -2  -5   1     1438.35     1537.72     59.34 o 
  -1  -5   1     3530.88     3848.99    200.41 o 
   0  -5   1      674.62      669.04     25.78 o 
   1  -5   1     1261.27     1161.78     50.52 o 
   2  -5   1       29.31       19.17      4.59 o 
   3  -5   1        3.03        0.85      2.92 o 
   4  -5   1       29.69       25.99      4.51 o 
   5  -5   1       61.98       62.58      4.53 o 
   6  -5   1        0.03       -0.31      3.05 o 
  -6  -4   1       10.31       12.23      8.05 o 
  -5  -4   1       21.27       14.98      3.01 o 
  -4  -4   1        6.48        5.99      3.84 o 
  -3  -4   1     1208.89     1212.46     67.07 o 
  -2  -4   1     1878.79     1862.57    103.86 o 
  -1  -4   1      288.41      312.81     17.68 o 
   0  -4   1     1817.07     1761.83     64.47 o 
   2  -4   1       18.90       20.23      4.39 o 
   3  -4   1     1374.81     1380.81     81.77 o 
   4  -4   1      282.05      285.37     16.19 o 
   5  -4   1       98.85      108.47      5.13 o 
   6  -4   1       27.58       29.73      4.40 o 
  -6  -3   1        2.09       -2.24      8.33 o 
  -5  -3   1       71.68       73.34     14.07 o 
  -4  -3   1        4.17        0.21      3.41 o 
  -3  -3   1     1618.09     1829.96    102.68 o 
   0  -3   1    34339.61    41308.80   2016.28 o 
   2  -3   1       44.25       46.95      5.98 o 
   3  -3   1     1300.36     1334.95     78.90 o 
   4  -3   1       55.87       42.58      5.70 o 
   5  -3   1        0.47       -0.07      3.10 o 
   6  -3   1       10.23        7.03      7.59 o 
  -5  -2   1       18.71       18.76      4.51 o 
  -4  -2   1     1178.21     1198.47     50.94 o 
  -3  -2   1      161.54      167.42     12.76 o 
  -1  -2   1    41065.92    30785.08   1205.91 o 
   0  -2   1     1628.96     1680.98     58.62 o 
   2  -2   1       40.86       31.28      4.62 o 
   3  -2   1      829.72      826.13     31.50 o 
   4  -2   1       76.05       71.25      7.33 o 
   5  -2   1       79.83       85.25     11.05 o 
  -4  -1   1      107.80       97.00     10.46 o 
  -3  -1   1       90.09       96.36      9.36 o 
   0  -1   1     1360.01     1494.52     74.00 o 
   1  -1   1    37293.29    39682.57   1370.14 o 
   2  -1   1     1595.87     1555.79     89.61 o 
   3  -1   1      121.80      152.37     14.89 o 
   4  -1   1      309.03      348.17     25.03 o 
  -4   0   1      316.66      360.83     28.95 o 
  -3   0   1       30.55       32.80      5.74 o 
  -2   0   1      153.96      129.04      9.79 o 
   1   0   1      817.60      751.79     26.56 o 
   2   0   1       66.49       67.38      6.46 o 
   3   0   1      296.78      352.97     19.96 o 
   4   0   1      666.69      609.03     40.39 o 
  -4   1   1     1341.30     1411.14     51.95 o 
  -3   1   1     1206.11     1303.12     76.78 o 
  -2   1   1     1949.81     1801.19    103.26 o 
   0   1   1     3919.36     3226.19    127.07 o 
   1   1   1      435.90      409.77     14.71 o 
   3   1   1     2450.86     2794.72    113.15 o 
   4   1   1      372.71      436.97     31.13 o 
  -5   2   1       43.30       43.66      7.38 o 
  -4   2   1      120.12      109.18     12.72 o 
  -3   2   1      430.00      393.77     26.03 o 
  -2   2   1       97.09       78.98      7.67 o 
   0   2   1     1243.75     1123.03     44.63 o 
   2   2   1      612.90      620.17     30.91 o 
   3   2   1       80.50       77.11      7.63 o 
   4   2   1        6.44       10.32      3.86 o 
   5   2   1       34.06       34.58      6.82 o 
  -6   3   1        0.16       -1.74      5.67 o 
  -5   3   1       46.57       43.98      4.87 o 
  -4   3   1      942.91      988.24     43.42 o 
  -3   3   1        9.85       -3.28      3.28 o 
  -2   3   1      677.55      647.52     39.17 o 
   0   3   1      289.40      224.65     10.23 o 
   3   3   1       38.80       37.08      5.58 o 
   4   3   1       32.90       34.82      5.13 o 
   5   3   1        1.04       -4.32      4.32 o 
   6   3   1       27.29       32.98      9.57 o 
  -6   4   1        9.17       15.69      3.84 o 
  -5   4   1        0.97        2.81      5.21 o 
  -4   4   1      347.76      345.03     18.47 o 
  -3   4   1      124.13      160.67     13.37 o 
  -2   4   1     3369.81     3403.39    193.92 o 
  -1   4   1      287.73      237.12     15.46 o 
   0   4   1    13164.20    12871.52    400.71 o 
   1   4   1      280.64      246.44     14.18 o 
   2   4   1       80.56       81.86      4.95 o 
   3   4   1      145.58      136.51      6.58 o 
   4   4   1       30.26       33.37      5.03 o 
   5   4   1        3.22        5.97      4.69 o 
   6   4   1       56.29       41.79      9.37 o 
  -7   5   1        1.17        2.41      3.86 o 
  -6   5   1      116.62       99.36      5.59 o 
  -5   5   1        0.78        1.77      2.56 o 
  -4   5   1        3.54        1.28      5.36 o 
  -3   5   1      518.44      551.49     35.85 o 
  -2   5   1       14.62       20.55      4.57 o 
  -1   5   1     1515.82     1415.96     81.72 o 
   0   5   1       87.57       95.98      4.23 o 
   1   5   1      712.26      752.46     40.58 o 
   2   5   1        5.89        7.35      2.22 o 
   3   5   1       24.07       21.25      3.37 o 
   4   5   1        5.54        2.51      4.51 o 
   5   5   1       28.90       28.32      5.98 o 
   6   5   1        4.07        0.37      4.14 o 
  -7   6   1       41.66       46.46      4.35 o 
  -6   6   1      231.96      230.56      8.62 o 
  -5   6   1      360.81      384.27     10.08 o 
  -4   6   1       40.90       39.70      4.94 o 
  -3   6   1      615.59      650.00     29.72 o 
  -2   6   1       90.96       73.66      7.78 o 
  -1   6   1        0.15        1.39      3.29 o 
   0   6   1      112.31      137.98      9.62 o 
   1   6   1      807.44      899.96     48.64 o 
   2   6   1      298.62      339.52     15.91 o 
   3   6   1       28.21       35.47      5.19 o 
   4   6   1       98.34       92.07      8.59 o 
   5   6   1        1.52        1.62      3.72 o 
   6   6   1       12.16       13.40     10.00 o 
  -7   7   1        0.14        1.06      2.77 o 
  -6   7   1        5.82        2.37      2.78 o 
  -5   7   1      321.94      316.46      9.17 o 
  -4   7   1        0.94        0.81      3.04 o 
  -3   7   1      753.00      709.57     32.46 o 
  -2   7   1       53.32       40.42      4.91 o 
  -1   7   1      217.82      257.59     17.61 o 
   0   7   1      117.44      161.51     11.60 o 
   1   7   1       32.00       41.83      4.41 o 
   2   7   1     1306.96     1398.68     56.98 o 
   3   7   1      168.68      152.14      8.02 o 
   4   7   1      153.08      123.67      9.65 o 
   5   7   1       15.63       14.43      3.97 o 
   6   7   1       10.30        0.91      3.20 o 
  -7   8   1        5.20        7.03      3.72 o 
  -6   8   1        0.10        3.89      2.52 o 
  -5   8   1       33.88       38.77      3.77 o 
  -4   8   1      118.48      133.63      5.73 o 
  -3   8   1       84.53       83.45      8.88 o 
  -2   8   1       50.71       49.59      5.72 o 
   0   8   1       10.18       10.56      2.97 o 
   1   8   1      261.68      281.10     14.23 o 
   2   8   1        0.37        1.35      2.55 o 
   3   8   1       67.01       66.39      4.85 o 
   4   8   1      152.82      146.27      9.45 o 
   5   8   1       26.33       23.86      4.62 o 
   6   8   1       10.51       11.04      4.37 o 
  -7   9   1        0.73        7.55      2.68 o 
  -6   9   1       31.70       35.26      3.93 o 
  -5   9   1        1.17       -2.38      2.38 o 
  -4   9   1       98.25       93.85      4.82 o 
  -3   9   1      139.64      120.49      8.78 o 
  -2   9   1        8.60        1.51      6.55 o 
  -1   9   1      720.60      845.49     50.34 o 
   0   9   1      350.73      397.53     19.12 o 
   1   9   1      222.52      232.78     22.66 o 
   2   9   1       67.39       66.67      5.30 o 
   3   9   1       62.22       54.39      4.23 o 
   4   9   1        0.67        1.08      3.80 o 
   5   9   1        0.05        0.20      2.75 o 
  -6  10   1        3.60        1.26      2.11 o 
  -5  10   1        8.60        9.84      2.52 o 
  -4  10   1      114.53      119.59      6.57 o 
  -3  10   1       39.87       38.43      3.54 o 
  -2  10   1       50.96       48.17      9.69 o 
  -1  10   1       32.12       33.47      6.36 o 
   0  10   1       11.61       14.57      7.61 o 
   1  10   1      105.93      102.09     17.17 o 
   2  10   1       12.68        7.33      3.30 o 
   3  10   1       10.61       15.18      4.90 o 
   4  10   1       96.16      114.76      6.74 o 
   5  10   1       24.24       19.60      4.09 o 
  -6  11   1        8.45       10.33      2.53 o 
  -5  11   1       36.96       34.29      3.55 o 
  -4  11   1       14.66        9.16      2.84 o 
  -3  11   1        0.25       -1.55      3.30 o 
  -2  11   1      147.46      194.55     17.94 o 
  -1  11   1       22.45       30.22     11.46 o 
   0  11   1      129.20      136.54      9.60 o 
   1  11   1      107.34       95.00      5.74 o 
   2  11   1        0.35       -0.24      3.34 o 
   3  11   1      103.81       96.58      7.00 o 
   4  11   1        2.44        6.58      3.00 o 
   5  11   1        9.28        5.61      4.43 o 
  -6  12   1       10.07        7.48      1.98 o 
  -5  12   1        1.22       -0.52      2.66 o 
  -4  12   1       33.14       23.32      2.81 o 
  -3  12   1        4.07        4.65      4.22 o 
  -2  12   1       62.93       70.00      8.06 o 
  -1  12   1       43.52       31.04      9.66 o 
   0  12   1       11.66       12.80      3.85 o 
   1  12   1        1.07       -1.30      4.52 o 
   2  12   1       50.56       39.57      7.04 o 
   3  12   1       31.40       16.60      8.39 o 
   4  12   1       32.69       29.67      4.49 o 
  -5  13   1        2.30        1.94      2.23 o 
  -4  13   1       93.96       96.35      4.94 o 
  -3  13   1       59.45       46.64      7.06 o 
  -2  13   1        3.04        2.39      7.20 o 
  -1  13   1       14.43       12.48      7.44 o 
   0  13   1        0.71        0.44      4.73 o 
   1  13   1       27.19       17.29      4.75 o 
   2  13   1       60.12       43.47      6.97 o 
   3  13   1       10.36        8.38     23.10 o 
   4  13   1        0.86        5.56      4.62 o 
  -5  14   1       12.08       26.18      6.39 o 
  -4  14   1       46.61       54.28      9.33 o 
  -3  14   1        5.84        3.82      6.36 o 
  -2  14   1        1.76        5.11     22.20 o 
  -1  14   1        9.09       11.18      7.27 o 
   0  14   1        6.35        6.48      4.22 o 
   1  14   1        3.71        2.21      4.55 o 
   2  14   1        6.22        6.91     14.86 o 
   3  14   1       51.17       47.98      7.53 o 
  -4  15   1       48.51       53.76      8.37 o 
  -3  15   1       20.35       22.30      7.08 o 
  -2  15   1       20.17       19.17      7.22 o 
  -1  15   1       22.42       24.50      7.57 o 
   0  15   1       23.84       12.60      5.30 o 
   1  15   1       16.84       13.55      6.77 o 
   2  15   1       39.19       33.59     21.82 o 
  -3  16   1        6.76        7.57      5.14 o 
  -2  16   1        4.89        3.63      6.29 o 
  -1  16   1        0.02       -4.63      5.66 o 
   0  16   1       19.53        9.89      6.43 o 
   1  16   1        7.62        4.82     15.72 o 
   1 -17   2        3.20        0.74      5.19 o 
  -1 -16   2        9.74       15.16      4.51 o 
   0 -16   2        7.94        9.37      4.32 o 
   1 -16   2        1.92        2.92      5.83 o 
   2 -16   2        8.13        0.63      5.49 o 
   3 -16   2        4.42        6.92      5.58 o 
  -2 -15   2       59.89       77.70      9.55 o 
  -1 -15   2        3.93        3.65      4.51 o 
   0 -15   2        5.89        1.37      4.16 o 
   1 -15   2       10.65       11.87      5.15 o 
   2 -15   2        5.12       -2.21      6.40 o 
   3 -15   2       18.04       19.58      7.14 o 
   4 -15   2        6.07       10.81      5.81 o 
  -3 -14   2       24.26       22.27     21.25 o 
  -2 -14   2        0.96        0.80      3.91 o 
  -1 -14   2       11.74       10.98      3.88 o 
   0 -14   2        0.54       -0.92      6.04 o 
   1 -14   2       26.66       25.58      8.20 o 
   2 -14   2       28.20       24.58      8.63 o 
   3 -14   2       63.96       70.23     13.96 o 
   4 -14   2       23.20       27.58      4.84 o 
   5 -14   2        4.66        4.84      3.90 o 
  -4 -13   2        4.69       15.54      5.32 o 
  -3 -13   2        0.08       -1.36      4.64 o 
  -2 -13   2        0.49       -4.65      4.65 o 
  -1 -13   2       10.85        5.81      5.31 o 
   0 -13   2       11.02        4.36      3.78 o 
   1 -13   2       44.11       52.83      7.54 o 
   2 -13   2        8.53       13.39      5.76 o 
   3 -13   2       77.10       76.69      6.77 o 
   4 -13   2       28.88       27.46      3.43 o 
   5 -13   2      102.82       99.69      4.84 o 
  -4 -12   2        1.70        8.64      6.50 o 
  -3 -12   2        2.81        6.11      3.49 o 
  -2 -12   2       43.48       45.46      4.26 o 
  -1 -12   2       20.70       14.51      3.81 o 
   0 -12   2        0.73       -4.92      5.25 o 
   1 -12   2        7.58        3.52      5.48 o 
   2 -12   2        9.75        7.19      5.24 o 
   3 -12   2        3.24        4.03      3.62 o 
   4 -12   2       29.48       17.47      3.69 o 
   5 -12   2        0.35        0.15      2.14 o 
   6 -12   2        0.07        1.52      2.26 o 
  -5 -11   2        3.76       11.48      5.82 o 
  -4 -11   2        1.23       11.38      6.30 o 
  -3 -11   2       34.92       33.90      5.23 o 
  -2 -11   2       55.36       63.70      8.68 o 
  -1 -11   2      233.21      244.47     10.95 o 
   0 -11   2      116.67      133.05     11.69 o 
   1 -11   2       47.70       33.54      6.64 o 
   2 -11   2      304.83      298.97     17.53 o 
   3 -11   2        0.55        0.40      4.12 o 
   4 -11   2      127.71      115.86      5.69 o 
   5 -11   2        0.13       -0.48      2.64 o 
   6 -11   2       22.51       19.93      2.65 o 
  -5 -10   2        0.97        0.43      3.12 o 
  -4 -10   2        0.13       -0.76      3.78 o 
  -3 -10   2      194.49      182.56      7.71 o 
  -2 -10   2        0.90       -0.93      4.85 o 
  -1 -10   2       12.30       12.31      4.06 o 
   0 -10   2       64.20       72.42      6.91 o 
   1 -10   2      275.83      300.15     24.78 o 
   2 -10   2        4.63        4.21      6.56 o 
   3 -10   2      488.20      467.16     12.49 o 
   4 -10   2        1.26        0.97      2.70 o 
   5 -10   2       58.35       65.28      5.11 o 
   6 -10   2       13.11       20.29      2.60 o 
  -5  -9   2        1.44       -2.69      3.57 o 
  -4  -9   2       87.67       78.56      6.04 o 
  -3  -9   2      176.66      180.84     15.67 o 
  -2  -9   2       73.41       69.53     15.78 o 
  -1  -9   2       60.53       50.59      5.46 o 
   0  -9   2        4.08       -0.28      2.65 o 
   1  -9   2      338.49      410.23     29.63 o 
   2  -9   2       12.22        7.45      4.39 o 
   3  -9   2      226.37      213.70      9.89 o 
   4  -9   2       51.10       43.28      3.73 o 
   5  -9   2      167.19      159.80      7.68 o 
   6  -9   2        0.04        2.56      2.41 o 
   7  -9   2        0.08        0.45      2.76 o 
  -6  -8   2       10.25        9.99      4.57 o 
  -5  -8   2       70.53       80.45      9.91 o 
  -4  -8   2       17.53       14.44      3.87 o 
  -3  -8   2      426.57      414.50     17.13 o 
  -2  -8   2      215.77      222.96     12.35 o 
  -1  -8   2     2459.25     2763.57    109.14 o 
   0  -8   2      399.10      445.47     21.46 o 
   1  -8   2       63.40       75.06      9.01 o 
   2  -8   2     2549.36     2484.81    103.06 o 
   3  -8   2       71.11       60.58      5.65 o 
   4  -8   2       12.42        6.75      2.82 o 
   5  -8   2        3.79        0.16      3.02 o 
   6  -8   2        2.68        4.89      2.56 o 
   7  -8   2        3.66        1.70      2.18 o 
  -6  -7   2        0.39        0.59      3.72 o 
  -5  -7   2       31.20       24.24      5.19 o 
  -4  -7   2       12.35        8.51      2.93 o 
  -3  -7   2       20.88       15.20      3.23 o 
  -2  -7   2       31.63       32.61      4.02 o 
  -1  -7   2      163.95      196.68     15.76 o 
   0  -7   2      708.11      764.02     42.02 o 
   1  -7   2      322.30      335.02     15.20 o 
   2  -7   2       15.19       21.27      5.75 o 
   3  -7   2      941.61      924.76     40.96 o 
   4  -7   2        4.21        1.15      2.96 o 
   5  -7   2      235.77      252.83      9.55 o 
   6  -7   2       72.48       71.24      4.39 o 
   7  -7   2       54.69       49.51      3.70 o 
  -6  -6   2       28.89       20.51      8.38 o 
  -5  -6   2       10.42        3.44      3.94 o 
  -4  -6   2       33.14       32.42      2.80 o 
  -3  -6   2      782.53      840.95     29.00 o 
  -2  -6   2     1485.73     1713.44     55.86 o 
  -1  -6   2      439.73      485.61     27.22 o 
   0  -6   2     1191.01     1373.39     72.89 o 
   1  -6   2      119.15      115.79      8.90 o 
   2  -6   2        0.50       -3.09      3.09 o 
   3  -6   2        0.42       -1.01      3.15 o 
   4  -6   2       26.79       22.71      4.29 o 
   5  -6   2       74.27       59.87      4.66 o 
   6  -6   2      104.71       88.61      4.91 o 
   7  -6   2        3.30        0.29      3.04 o 
  -6  -5   2       12.50        5.94      9.17 o 
  -5  -5   2       29.09       34.52      3.71 o 
  -4  -5   2       72.55       66.19      5.11 o 
  -3  -5   2       19.53       12.84      3.55 o 
  -2  -5   2      134.28      151.64      7.65 o 
  -1  -5   2     7163.48     8202.56    425.25 o 
   0  -5   2      229.35      183.98     11.06 o 
   1  -5   2       19.70       22.25      3.59 o 
   2  -5   2      859.46      952.35     57.12 o 
   3  -5   2     2055.30     2010.91    110.63 o 
   4  -5   2      429.89      409.23     17.02 o 
   5  -5   2       17.79       27.26      3.60 o 
   6  -5   2      221.74      219.62      9.59 o 
   7  -5   2        4.93        0.36      5.78 o 
  -6  -4   2        1.36       12.52      8.14 o 
  -5  -4   2      100.37      103.85      5.26 o 
  -4  -4   2      353.95      348.04     27.11 o 
  -3  -4   2      373.78      430.61     20.45 o 
  -2  -4   2     3175.12     3341.23    184.45 o 
   0  -4   2        3.28        1.96      3.07 o 
   2  -4   2      295.55      295.47     19.79 o 
   3  -4   2        6.71        4.14      3.49 o 
   4  -4   2      103.62       93.02      8.41 o 
   5  -4   2       22.05       27.38      3.67 o 
   6  -4   2       84.89       95.53      7.27 o 
  -6  -3   2       13.40       14.08      9.14 o 
  -5  -3   2      331.79      348.44     13.26 o 
  -4  -3   2      141.44      156.85     10.32 o 
  -3  -3   2     1673.19     1833.96    103.17 o 
  -1  -3   2     4121.30     4041.02    159.49 o 
   0  -3   2    19982.59    25410.28   1240.89 o 
   1  -3   2     3201.20     3376.77    166.49 o 
   3  -3   2      186.17      231.84     17.16 o 
   4  -3   2        0.55        1.93     11.50 o 
   5  -3   2       74.70       85.14      6.32 o 
   6  -3   2       54.88       59.10      7.42 o 
  -5  -2   2        7.92        8.53      4.91 o 
  -4  -2   2        7.60        7.71      4.83 o 
  -3  -2   2      144.53      154.63     12.78 o 
  -2  -2   2     1220.01     1155.93     50.46 o 
  -1  -2   2      935.48      837.93     33.72 o 
   0  -2   2      133.17      190.68     10.34 o 
   1  -2   2     1531.62     1559.57     77.52 o 
   3  -2   2     4204.34     4272.96    155.78 o 
   4  -2   2       25.11       19.12      9.50 o 
   5  -2   2      869.57      799.54     36.03 o 
  -5  -1   2      130.62      143.64     14.12 o 
  -4  -1   2      656.22      803.13     48.47 o 
  -3  -1   2     1197.27     1216.68     69.65 o 
  -1  -1   2     9349.55     6785.16    267.16 o 
   0  -1   2      468.61      374.70     15.35 o 
   1  -1   2     3393.51     3447.57    169.42 o 
   2  -1   2      261.27      199.00     13.69 o 
   3  -1   2        1.00        1.29      3.87 o 
   4  -1   2       76.66       74.56      8.94 o 
  -5   0   2        0.25       -6.04      6.04 o 
  -4   0   2      354.33      378.51     18.53 o 
  -3   0   2      573.09      566.83     34.59 o 
  -2   0   2      278.88      271.59     33.92 o 
   0   0   2       34.34       60.78      4.69 o 
   1   0   2     2317.17     2475.91     86.85 o 
   2   0   2     1227.89     1162.87     67.44 o 
   3   0   2       19.38        4.55      2.81 o 
   4   0   2        0.10        0.85      5.82 o 
   5   0   2      350.26      382.89     29.69 o 
  -5   1   2        0.10        0.00      6.16 o 
  -4   1   2      118.82      130.88      9.16 o 
  -3   1   2       20.47       32.66      5.68 o 
  -2   1   2        0.01       -2.07      2.07 o 
   0   1   2       65.77       64.81      5.24 o 
   1   1   2     1980.89     2052.19    100.98 o 
   3   1   2      417.86      457.87     24.52 o 
   4   1   2       34.32       53.63      9.45 o 
   5   1   2      492.80      437.54     32.63 o 
  -5   2   2        1.36        5.96      5.31 o 
  -4   2   2      104.05      100.88      7.68 o 
  -3   2   2     2202.25     2489.43    143.65 o 
  -2   2   2      128.11      105.13      8.74 o 
   0   2   2      689.09      607.26     27.08 o 
   1   2   2     6215.84     6667.42    326.04 o 
   2   2   2      290.29      263.38     18.26 o 
   3   2   2      324.81      340.89     16.48 o 
   4   2   2       63.88       67.40     10.66 o 
   5   2   2        8.54        5.47      5.80 o 
  -6   3   2      146.26      132.17     10.20 o 
  -5   3   2      430.01      428.53     16.14 o 
  -4   3   2       87.77       79.67      6.09 o 
  -3   3   2      241.52      250.79     12.92 o 
  -2   3   2     1407.94     1418.34     82.38 o 
  -1   3   2      212.76      204.65     13.49 o 
   0   3   2    14168.88    11617.28    455.16 o 
   1   3   2     2439.74     2616.40    128.20 o 
   2   3   2     3609.36     3852.98    200.42 o 
   3   3   2      280.40      342.91     12.79 o 
   4   3   2      167.11      157.48     23.11 o 
   5   3   2       13.05       16.73      5.41 o 
   6   3   2        3.85        8.83      7.45 o 
  -6   4   2      128.56      144.26      7.66 o 
  -5   4   2      839.67      815.54     18.76 o 
  -4   4   2      204.15      218.19     13.33 o 
  -3   4   2      196.22      250.82     13.97 o 
  -2   4   2      426.98      440.11     27.92 o 
  -1   4   2      105.39       77.80      7.24 o 
   0   4   2      669.24      556.25     26.83 o 
   1   4   2      216.69      238.85     13.84 o 
   2   4   2      952.89      960.97     51.34 o 
   3   4   2     1253.44     1206.19     39.96 o 
   4   4   2       63.35       62.68     31.93 o 
   5   4   2        1.32       -0.54      4.47 o 
   6   4   2       59.63       39.86     16.65 o 
  -7   5   2        1.52        2.50      3.26 o 
  -6   5   2        8.34        9.00      3.06 o 
  -5   5   2        6.57        6.75      2.62 o 
  -4   5   2      169.26      154.11     12.94 o 
  -3   5   2      220.28      202.79      9.74 o 
  -2   5   2      327.48      330.98     22.26 o 
  -1   5   2     1117.98     1015.45     59.30 o 
   0   5   2      265.60      239.60     24.67 o 
   1   5   2       96.67      108.97      7.62 o 
   2   5   2      107.77       89.81     16.32 o 
   3   5   2      528.92      509.56     22.66 o 
   4   5   2        0.17        2.49      4.25 o 
   5   5   2       11.30       16.81      4.11 o 
   6   5   2        8.65        7.16      3.96 o 
  -7   6   2        0.10        0.74      2.97 o 
  -6   6   2       80.87       73.44      4.49 o 
  -5   6   2       39.36       36.83      3.35 o 
  -4   6   2        1.31        6.82      3.30 o 
  -3   6   2      208.06      212.08     10.17 o 
  -2   6   2      277.82      299.60     18.42 o 
  -1   6   2        1.22       19.64      4.25 o 
   0   6   2      319.74      290.28     17.37 o 
   1   6   2      275.64      258.55     15.97 o 
   2   6   2     1114.41     1189.00     48.49 o 
   3   6   2      172.14      153.15     24.30 o 
   4   6   2       90.52       87.87      7.10 o 
   5   6   2       70.67       78.73      6.19 o 
   6   6   2       12.96       15.74      3.67 o 
  -7   7   2        1.73        0.84      3.90 o 
  -6   7   2       20.31       14.56      2.80 o 
  -5   7   2      153.12      158.84      6.16 o 
  -4   7   2       90.64       92.26      6.28 o 
  -3   7   2       10.07        7.59      3.61 o 
  -2   7   2     1194.33     1200.22     62.64 o 
  -1   7   2      598.10      658.18     34.04 o 
   0   7   2      931.97      922.13     37.81 o 
   1   7   2     1243.47     1382.09     56.11 o 
   2   7   2      448.19      473.69     21.46 o 
   3   7   2        6.18        4.74      3.62 o 
   4   7   2      121.00      140.89      8.12 o 
   5   7   2      208.02      221.09     11.04 o 
   6   7   2       14.54       20.80      5.88 o 
  -7   8   2        0.14        1.66      2.09 o 
  -6   8   2        0.18        1.37      2.74 o 
  -5   8   2        3.03        5.90      2.53 o 
  -4   8   2       44.45       38.59      3.68 o 
  -3   8   2        9.67       17.83      5.21 o 
  -2   8   2       48.01       40.45      5.34 o 
  -1   8   2      382.31      426.05     27.23 o 
   0   8   2      580.87      634.26     27.67 o 
   1   8   2      628.54      641.03     28.14 o 
   2   8   2       46.36       31.87      7.77 o 
   3   8   2       40.25       34.76      4.16 o 
   4   8   2        6.91        6.57      3.55 o 
   5   8   2        5.21        3.45      3.31 o 
   6   8   2       26.44       13.77     14.20 o 
  -7   9   2        1.23        4.61      2.26 o 
  -6   9   2        0.84       -0.29      2.16 o 
  -5   9   2       19.95       13.08      3.33 o 
  -4   9   2      168.42      160.41      7.47 o 
  -3   9   2        0.10        4.01      3.45 o 
  -2   9   2      166.97      182.89     21.29 o 
  -1   9   2       13.31       25.39      5.59 o 
   0   9   2      264.83      264.03     20.19 o 
   1   9   2       26.56       17.05      3.87 o 
   2   9   2       45.93       37.50      9.01 o 
   3   9   2       80.84       77.28      5.09 o 
   4   9   2        2.87       -3.57      3.69 o 
   5   9   2        1.36        3.71      2.94 o 
  -6  10   2        2.43       -0.75      2.06 o 
  -5  10   2        0.49       -2.19      2.19 o 
  -4  10   2       38.24       37.34      3.62 o 
  -3  10   2       80.45       63.79      4.74 o 
  -2  10   2       38.53       34.04      6.43 o 
  -1  10   2       35.02       29.14      6.42 o 
   0  10   2       96.00      115.45     15.55 o 
   1  10   2       64.61       63.13      5.23 o 
   2  10   2       78.23       53.14     10.11 o 
   3  10   2        9.99        7.85      3.01 o 
   4  10   2       44.70       50.09      4.55 o 
   5  10   2       60.60       61.66      8.24 o 
  -6  11   2        0.58        3.64      2.03 o 
  -5  11   2       39.80       42.33      3.12 o 
  -4  11   2       97.07       92.02      6.01 o 
  -3  11   2      398.89      390.37     14.98 o 
  -2  11   2        1.43        4.37      4.39 o 
  -1  11   2      154.19      161.71     11.42 o 
   0  11   2       32.64       51.49      8.82 o 
   1  11   2       79.22       67.16      8.35 o 
   2  11   2        4.32       -3.17      3.18 o 
   3  11   2       71.38       54.09      5.77 o 
   4  11   2        1.07       -1.50      3.33 o 
  -6  12   2        0.88        6.79      2.12 o 
  -5  12   2       17.17       13.31      2.41 o 
  -4  12   2       12.56       16.13      4.27 o 
  -3  12   2       21.09       19.56      5.71 o 
  -2  12   2       49.84       48.79      9.55 o 
  -1  12   2        2.62       -2.34      6.27 o 
   0  12   2       17.95       29.58      4.36 o 
   1  12   2       65.12       62.54      8.28 o 
   2  12   2       68.94       82.92      8.93 o 
   3  12   2       41.05       37.69      9.55 o 
   4  12   2       46.60       66.12     12.22 o 
  -5  13   2       52.94       46.83      4.51 o 
  -4  13   2       12.24       23.33      8.09 o 
  -3  13   2      111.35      110.18     13.63 o 
  -2  13   2       92.07      117.37     13.56 o 
  -1  13   2       69.23       64.16     10.89 o 
   0  13   2        0.09        2.84      4.37 o 
   1  13   2        1.23        5.76      5.53 o 
   2  13   2       47.71       53.51     12.60 o 
   3  13   2       11.05       10.14      6.18 o 
  -5  14   2       23.28       29.87      6.66 o 
  -4  14   2        1.55        8.80      6.00 o 
  -3  14   2       82.57       81.68     11.05 o 
  -2  14   2       40.94       52.82      9.98 o 
  -1  14   2        5.72        9.20      7.44 o 
   0  14   2      100.59       90.97      8.22 o 
   1  14   2       34.08       31.10      6.50 o 
   2  14   2        1.82        0.03     23.77 o 
   3  14   2       71.39       66.92      8.00 o 
  -4  15   2       27.83       31.61      6.82 o 
  -3  15   2       15.55       16.52      6.81 o 
  -2  15   2       14.09        9.55      6.87 o 
  -1  15   2        6.28        7.27      8.58 o 
   0  15   2        0.01       -4.45      6.32 o 
   1  15   2        5.75        0.72     22.64 o 
   2  15   2       34.49       42.49      6.74 o 
  -3  16   2       38.26       41.21      7.24 o 
  -2  16   2        4.25        1.27      5.46 o 
  -1  16   2       66.02       58.26      8.40 o 
   0  16   2       45.17       49.10     18.31 o 
   1  16   2        2.31        7.90     14.82 o 
   1 -17   3        8.38       17.32      5.55 o 
  -1 -16   3       70.83       88.38      6.93 o 
   0 -16   3        0.07       -2.12      4.24 o 
   1 -16   3        1.97       -3.19      4.20 o 
   2 -16   3        3.29        3.15      5.69 o 
   3 -16   3       31.81       30.96      6.81 o 
  -2 -15   3      129.42      156.39     13.85 o 
  -1 -15   3        7.70        5.05      4.60 o 
   0 -15   3       13.83       16.93      4.67 o 
   1 -15   3       26.30       13.26      5.62 o 
   2 -15   3       73.84       97.17     12.32 o 
   3 -15   3        1.30       -2.20      6.18 o 
   4 -15   3       33.68       40.15      7.91 o 
  -3 -14   3        1.31       -2.17     19.70 o 
  -2 -14   3       16.53       17.17      4.23 o 
  -1 -14   3       18.77       18.02      4.79 o 
   0 -14   3       51.85       53.21      8.87 o 
   1 -14   3       86.58       75.08      8.41 o 
   2 -14   3       20.72       11.41      5.44 o 
   3 -14   3        3.66        2.10      5.14 o 
   4 -14   3        0.15        0.39      3.48 o 
   5 -14   3        3.73       -0.58      4.43 o 
  -4 -13   3       12.71       20.60      5.57 o 
  -3 -13   3      126.19      144.06     12.17 o 
  -2 -13   3       32.37       32.29      5.25 o 
  -1 -13   3        9.78       11.03      4.65 o 
   0 -13   3       37.41       45.00      7.19 o 
   1 -13   3        6.63        7.21      5.01 o 
   2 -13   3       25.58       29.62      6.47 o 
   3 -13   3        0.44        0.83      4.88 o 
   4 -13   3        0.75        2.95      2.92 o 
   5 -13   3        6.88        2.36      2.10 o 
  -4 -12   3       31.74       25.92      3.93 o 
  -3 -12   3       56.58       54.90      6.88 o 
  -2 -12   3        5.09        2.02      3.22 o 
  -1 -12   3       83.98       78.21      7.96 o 
   0 -12   3      314.66      336.68     23.23 o 
   1 -12   3       13.26       14.69      5.73 o 
   2 -12   3      302.95      294.49     17.21 o 
   3 -12   3       24.48       25.85      4.00 o 
   4 -12   3        0.42        0.67      2.77 o 
   5 -12   3       77.01       84.70      4.75 o 
   6 -12   3       19.09       20.86      3.88 o 
  -5 -11   3        0.14       -1.47      2.89 o 
  -4 -11   3       40.26       33.64      7.54 o 
  -3 -11   3        1.88        2.36      3.56 o 
  -2 -11   3       34.93       45.54      4.80 o 
  -1 -11   3       35.12       31.34      4.87 o 
   0 -11   3       75.60       73.91      6.70 o 
   1 -11   3       66.60       72.55      7.55 o 
   2 -11   3     1227.26     1205.42     59.08 o 
   3 -11   3      369.94      367.49     12.14 o 
   4 -11   3        4.25        2.30      2.99 o 
   5 -11   3        0.74       -2.88      2.88 o 
   6 -11   3        0.15        0.51      2.06 o 
  -5 -10   3       49.06       51.96      5.79 o 
  -4 -10   3       46.14       48.65      5.52 o 
  -3 -10   3       30.95       14.26      4.19 o 
  -2 -10   3     1463.02     1553.13     41.32 o 
  -1 -10   3      420.55      487.14     21.96 o 
   0 -10   3        3.68        5.34      3.28 o 
   1 -10   3      344.05      374.11     28.37 o 
   2 -10   3      177.80      161.69     12.37 o 
   3 -10   3       10.51       13.82      3.20 o 
   4 -10   3       34.21       34.63      3.59 o 
   5 -10   3       12.09       11.75      3.18 o 
   6 -10   3        8.35        8.43      2.36 o 
  -6  -9   3       15.45       27.01      5.21 o 
  -5  -9   3       59.74       72.24      5.66 o 
  -4  -9   3       18.18       17.88      3.80 o 
  -3  -9   3      455.45      458.99     16.50 o 
  -2  -9   3     1732.57     1941.44     63.55 o 
  -1  -9   3      549.12      632.89     28.15 o 
   0  -9   3      172.49      173.96     10.65 o 
   1  -9   3      370.05      419.26     30.16 o 
   2  -9   3      185.97      174.88     11.70 o 
   3  -9   3      478.51      445.38     17.20 o 
   4  -9   3       74.95       73.37      4.50 o 
   5  -9   3       60.63       66.32      5.05 o 
   6  -9   3       77.72       85.86      6.33 o 
   7  -9   3       15.48       12.04      3.12 o 
  -6  -8   3       39.18       35.84      9.68 o 
  -5  -8   3        3.90        8.42      5.09 o 
  -4  -8   3        9.36        9.72      3.36 o 
  -3  -8   3      295.38      299.88      8.58 o 
  -2  -8   3       13.78       12.96      3.13 o 
  -1  -8   3      352.08      430.31     19.72 o 
   0  -8   3       52.67       65.21      5.53 o 
   1  -8   3      369.86      377.56     15.67 o 
   2  -8   3      802.19      903.80     49.58 o 
   3  -8   3      112.03      116.18      8.45 o 
   4  -8   3      113.56      101.71      5.44 o 
   5  -8   3      313.47      323.42     10.69 o 
   6  -8   3       77.15       87.77      7.38 o 
   7  -8   3        3.21        3.49      2.22 o 
  -6  -7   3        0.02        0.74      5.39 o 
  -5  -7   3       68.58       77.49      8.46 o 
  -4  -7   3      335.24      350.28     20.26 o 
  -3  -7   3       24.11       14.94      5.06 o 
  -2  -7   3     4728.04     5511.74    174.96 o 
  -1  -7   3     3456.77     3838.89    149.86 o 
   0  -7   3     2566.49     2828.01    148.50 o 
   1  -7   3     1517.23     1663.54     88.82 o 
   2  -7   3      132.34      147.91      9.27 o 
   3  -7   3      187.06      162.36     10.32 o 
   4  -7   3        0.05       -0.05      2.79 o 
   5  -7   3      333.77      322.43     14.00 o 
   6  -7   3        3.66        1.12      2.74 o 
   7  -7   3        1.33        7.04      6.17 o 
  -6  -6   3        0.21       -7.49      7.49 o 
  -5  -6   3        1.68        4.60      2.92 o 
  -4  -6   3      136.05      155.27     10.03 o 
  -3  -6   3        1.46        4.58      1.98 o 
  -2  -6   3      246.22      271.55     10.80 o 
  -1  -6   3      251.75      263.75     11.67 o 
   0  -6   3      688.25      755.78     40.96 o 
   1  -6   3     2139.36     2209.69    116.51 o 
   2  -6   3      164.36      167.91     13.93 o 
   3  -6   3      205.28      215.08     10.26 o 
   4  -6   3       21.31       27.13      4.80 o 
   5  -6   3      538.28      546.62     18.33 o 
   6  -6   3       23.97       28.52      3.59 o 
   7  -6   3       26.06       24.70      5.84 o 
  -6  -5   3        5.00        2.36      8.97 o 
  -5  -5   3      158.50      159.87     13.09 o 
  -4  -5   3       18.22       15.60      3.34 o 
  -3  -5   3      446.73      444.00     21.31 o 
  -2  -5   3     1624.14     1638.12     92.09 o 
  -1  -5   3      133.34      144.95      9.48 o 
   0  -5   3      136.09      128.66      5.69 o 
   1  -5   3      125.34      126.92      9.47 o 
   2  -5   3      181.71      156.64      9.98 o 
   3  -5   3      123.17      126.08      9.57 o 
   4  -5   3        1.49        5.90      4.71 o 
   5  -5   3      425.64      404.51     11.95 o 
   6  -5   3       12.55       14.32      3.77 o 
   7  -5   3        4.71        3.90      3.99 o 
  -6  -4   3       15.01       21.95      7.32 o 
  -5  -4   3       17.00       13.72      3.12 o 
  -4  -4   3      121.78      146.59     10.31 o 
  -3  -4   3      901.61      926.13     42.55 o 
  -2  -4   3      853.58      788.47     45.84 o 
  -1  -4   3    10156.03    11999.09    586.16 o 
   0  -4   3    13999.06    15629.68   1271.87 o 
   1  -4   3     4866.36     4989.51    245.64 o 
   3  -4   3       36.26       37.18      6.65 o 
   4  -4   3       87.86       70.17      8.04 o 
   5  -4   3        0.62       -3.20      3.20 o 
   6  -4   3       20.59       25.54      7.93 o 
  -6  -3   3       45.78       58.89     11.86 o 
  -5  -3   3       16.97       24.00      4.06 o 
  -4  -3   3       58.42       60.82      8.47 o 
  -3  -3   3      309.52      372.62     24.40 o 
  -1  -3   3      351.16      346.12     16.36 o 
   0  -3   3     1496.77     1595.85     78.86 o 
   1  -3   3      525.82      533.13     27.77 o 
   3  -3   3        5.78       10.85      5.41 o 
   4  -3   3        3.33        2.81      4.80 o 
   5  -3   3       30.61       36.57      5.44 o 
   6  -3   3      215.54      226.19     13.92 o 
  -6  -2   3       30.07       41.82     10.05 o 
  -5  -2   3       30.20       26.74      5.53 o 
  -4  -2   3       73.35       96.38     10.87 o 
  -3  -2   3        3.16       11.53      3.91 o 
  -2  -2   3     1975.89     1876.92     78.28 o 
  -1  -2   3      802.07      766.27     30.71 o 
   1  -2   3     2580.15     2493.70    123.23 o 
   3  -2   3      180.92      199.67     13.85 o 
   4  -2   3      112.77      126.87      9.53 o 
   5  -2   3        0.59        4.03      4.98 o 
  -5  -1   3        0.05        3.69      3.73 o 
  -4  -1   3        3.74        7.41      5.21 o 
  -3  -1   3     2578.79     2668.19     88.06 o 
  -2  -1   3     1102.71     1023.37     42.21 o 
  -1  -1   3      640.85      620.26     26.22 o 
   0  -1   3     1279.80     1133.66     47.71 o 
   1  -1   3     3825.24     3850.35    189.26 o 
   2  -1   3     1376.09     1315.39     66.41 o 
   3  -1   3        3.39        2.95      3.82 o 
   4  -1   3      392.59      359.27     16.29 o 
   5  -1   3      179.92      215.79     20.78 o 
  -5   0   3       16.47       19.60      4.44 o 
  -4   0   3       19.98       19.84      6.02 o 
  -3   0   3       10.11       13.69      5.01 o 
  -2   0   3       92.05       98.09     12.53 o 
  -1   0   3      640.47      542.53     25.47 o 
   0   0   3       86.89       72.03      4.09 o 
   1   0   3        0.12        1.79      1.04 o 
   2   0   3      384.80      406.70     21.90 o 
   3   0   3        7.48       15.35      3.18 o 
   4   0   3      212.34      223.06     11.95 o 
   5   0   3       44.79       43.41      7.22 o 
  -5   1   3      750.39      766.26     24.61 o 
  -4   1   3      356.05      360.89     14.61 o 
  -3   1   3      366.29      322.74     22.03 o 
  -1   1   3     4090.07     3568.51    142.78 o 
   0   1   3     1948.54     1635.64     64.50 o 
   1   1   3     1176.64     1201.43     60.78 o 
   2   1   3      965.61      968.57     29.02 o 
   3   1   3        2.88        6.59      4.97 o 
   4   1   3      274.28      271.57     22.07 o 
   5   1   3       95.01      113.44     12.24 o 
  -6   2   3      247.56      213.23     20.37 o 
  -5   2   3      403.64      379.52     13.09 o 
  -4   2   3      131.40      149.09     18.61 o 
  -3   2   3       44.76       42.49     10.47 o 
  -2   2   3      971.74      949.76     55.99 o 
  -1   2   3     4386.13     4035.41    166.75 o 
   0   2   3      593.28      563.87     24.69 o 
   1   2   3     1848.05     1971.56    102.13 o 
   2   2   3     1176.49     1147.44     40.51 o 
   3   2   3     1210.75     1238.51     38.97 o 
   4   2   3        1.07       -2.44      5.49 o 
   5   2   3        4.00        5.74      6.04 o 
  -6   3   3       55.84       55.76      6.02 o 
  -5   3   3      560.60      547.29     16.00 o 
  -4   3   3      190.40      196.84     12.58 o 
  -3   3   3       16.45       13.14      5.92 o 
  -2   3   3      710.24      755.48     45.40 o 
  -1   3   3      818.07      811.88     29.70 o 
   0   3   3       20.50       16.15      2.60 o 
   1   3   3        1.15        0.11      3.52 o 
   2   3   3       27.98       16.90      3.42 o 
   3   3   3       83.75      113.19     13.80 o 
   4   3   3      173.75      195.04     20.25 o 
   5   3   3       54.61       56.90      6.80 o 
   6   3   3        1.64       -2.09      7.17 o 
  -7   4   3       11.78       15.50      6.48 o 
  -6   4   3       19.47       24.39      3.65 o 
  -5   4   3       14.43       14.71      3.23 o 
  -4   4   3       21.58       11.69      4.81 o 
  -3   4   3      213.95      209.22      9.60 o 
  -2   4   3     7119.75     7785.52    439.73 o 
  -1   4   3     4794.39     4623.14    149.91 o 
   0   4   3      326.79      277.12      9.90 o 
   1   4   3      187.82      155.02      7.81 o 
   2   4   3      541.17      540.77     29.69 o 
   3   4   3       31.86       55.05      9.89 o 
   4   4   3        4.52        8.25      4.42 o 
   5   4   3        4.10        1.74      3.68 o 
   6   4   3       11.28       11.21      4.95 o 
  -7   5   3        5.85        5.92      3.17 o 
  -6   5   3      155.90      150.70      6.82 o 
  -5   5   3      419.41      417.71     11.38 o 
  -4   5   3        2.53        7.48      3.52 o 
  -3   5   3      136.88      117.37     12.73 o 
  -2   5   3      396.46      392.39     22.52 o 
  -1   5   3      170.31      165.46      9.38 o 
   0   5   3      207.56      223.53      9.42 o 
   1   5   3       97.73       88.27      6.99 o 
   2   5   3       80.93       79.60     17.13 o 
   3   5   3      307.59      306.61     25.13 o 
   4   5   3      396.76      420.55     27.64 o 
   5   5   3        3.00       -3.62      3.62 o 
   6   5   3        3.60        2.90      4.50 o 
  -7   6   3        1.07       -0.40      2.31 o 
  -6   6   3        4.13        3.67      2.61 o 
  -5   6   3      186.54      176.73      6.45 o 
  -4   6   3       59.93       59.34      6.71 o 
  -3   6   3       21.46       11.31      3.36 o 
  -2   6   3      789.90      787.74     39.55 o 
  -1   6   3     1394.84     1501.82     50.04 o 
   0   6   3       96.04       83.69      6.90 o 
   1   6   3      155.16      174.29      8.48 o 
   2   6   3      769.86      731.70     31.12 o 
   3   6   3        0.31       -4.75      5.76 o 
   4   6   3        6.18        9.68      3.88 o 
   5   6   3      131.63      138.91      8.08 o 
   6   6   3       37.83       32.58     12.31 o 
  -7   7   3        0.39       -0.24      2.38 o 
  -6   7   3        0.15       -0.91      2.41 o 
  -5   7   3       19.19       14.86      2.68 o 
  -4   7   3        7.71        3.34      3.54 o 
  -3   7   3       55.52       47.05      5.27 o 
  -2   7   3        9.11        8.21      3.41 o 
  -1   7   3      580.86      582.40     24.75 o 
   0   7   3      702.04      634.13     29.70 o 
   1   7   3     1232.54     1220.12     49.90 o 
   2   7   3      353.57      408.26     19.20 o 
   3   7   3       53.08       57.69      5.39 o 
   4   7   3        0.72        1.51      3.65 o 
   5   7   3      102.69       99.71      6.38 o 
   6   7   3       18.97       20.62      6.54 o 
  -7   8   3        6.55       11.67      2.43 o 
  -6   8   3       15.65       13.59      2.64 o 
  -5   8   3      111.91      112.85      5.00 o 
  -4   8   3       79.36       80.31      4.98 o 
  -3   8   3        7.36        5.54      3.44 o 
  -2   8   3        0.17        3.24      5.80 o 
  -1   8   3       45.07       65.03      7.87 o 
   0   8   3        9.25        2.05      5.85 o 
   1   8   3      137.85      164.41     10.28 o 
   2   8   3       26.47       16.47      5.10 o 
   3   8   3       22.99       22.24      6.48 o 
   4   8   3       28.56       37.74      5.77 o 
   5   8   3        0.20        6.23      4.86 o 
  -7   9   3        6.54        2.86      2.06 o 
  -6   9   3        0.09       -0.86      2.10 o 
  -5   9   3       53.12       61.97      3.76 o 
  -4   9   3      394.89      369.01     10.89 o 
  -3   9   3      153.19      147.01      9.86 o 
  -2   9   3      196.40      157.79     46.21 o 
  -1   9   3      198.45      218.26     16.94 o 
   0   9   3       67.72       74.10     12.69 o 
   1   9   3       14.24       18.50      6.46 o 
   2   9   3      175.01      167.88      7.80 o 
   3   9   3        6.71        3.97      3.91 o 
   4   9   3       26.48       18.01      3.78 o 
   5   9   3       27.21       23.77      4.56 o 
  -6  10   3        0.01       -0.98      1.92 o 
  -5  10   3        0.01        0.98      2.61 o 
  -4  10   3      116.55      107.86      4.81 o 
  -3  10   3      346.46      324.03     13.37 o 
  -2  10   3       38.26       33.30      5.33 o 
  -1  10   3      291.17      312.36     22.35 o 
   0  10   3       79.30       68.75     12.49 o 
   1  10   3      373.90      372.57     18.69 o 
   2  10   3       43.05       32.59     11.24 o 
   3  10   3       50.49       33.64      5.16 o 
   4  10   3       43.37       50.85      6.56 o 
   5  10   3       30.28       28.90      8.10 o 
  -6  11   3       66.29       67.62      5.54 o 
  -5  11   3        6.65        6.43      3.20 o 
  -4  11   3       29.53       24.20      2.93 o 
  -3  11   3        9.65       11.25      3.56 o 
  -2  11   3       28.57       34.11      6.16 o 
  -1  11   3       76.79       54.60      6.92 o 
   0  11   3       23.23       22.47      4.09 o 
   1  11   3       98.34       93.72      9.88 o 
   2  11   3       25.03       27.48      6.55 o 
   3  11   3       58.54       53.56      7.28 o 
   4  11   3        0.57       -3.38     11.88 o 
  -6  12   3       30.85       29.87      4.22 o 
  -5  12   3       14.49       14.30      2.42 o 
  -4  12   3      212.73      211.51     10.32 o 
  -3  12   3       55.02       68.61      5.22 o 
  -2  12   3       80.42       87.53     11.43 o 
  -1  12   3      214.17      224.09     17.82 o 
   0  12   3      232.02      237.38     11.66 o 
   1  12   3       62.96       68.70      8.40 o 
   2  12   3       20.00       16.03      9.29 o 
   3  12   3       45.77       54.30      7.87 o 
   4  12   3       15.30       11.32      5.12 o 
  -5  13   3        8.07        8.76      3.43 o 
  -4  13   3       21.54        6.46      3.61 o 
  -3  13   3        7.44       -1.92      6.75 o 
  -2  13   3       20.51       28.16      8.66 o 
  -1  13   3       86.95       91.68     21.81 o 
   0  13   3        2.50        2.80      3.90 o 
   1  13   3        0.87       10.00      4.23 o 
   2  13   3        1.07        4.97      4.57 o 
   3  13   3       15.58        3.28      6.40 o 
  -4  14   3       95.45      105.48     12.33 o 
  -3  14   3       11.09        1.08      6.39 o 
  -2  14   3       76.81       91.29     11.17 o 
  -1  14   3      183.58      194.89     15.84 o 
   0  14   3        1.29       -1.87      7.69 o 
   1  14   3        0.00       -6.90      6.90 o 
   2  14   3        6.26        8.19     22.89 o 
   3  14   3       45.09       43.34      6.65 o 
  -4  15   3        4.35        3.10      5.18 o 
  -3  15   3       31.00       29.00     13.15 o 
  -2  15   3      144.91      155.34     14.17 o 
  -1  15   3        8.82        7.62      6.84 o 
   0  15   3        4.90        6.20     19.55 o 
   1  15   3       53.51       46.48     26.55 o 
   2  15   3       40.68       34.98      6.61 o 
  -3  16   3        0.19       -4.83      4.83 o 
  -2  16   3        9.70       11.41      5.94 o 
  -1  16   3        2.69        2.41      6.05 o 
   0  16   3       20.92       33.48     17.00 o 
   1 -17   4       11.99       16.10      5.41 o 
  -1 -16   4       93.08       87.16      6.93 o 
   0 -16   4       34.71       35.25     10.55 o 
   1 -16   4        0.05        0.17      4.24 o 
   2 -16   4        0.13        1.29      5.70 o 
   3 -16   4        8.36       18.89      5.85 o 
  -2 -15   4       13.02       13.89      4.24 o 
  -1 -15   4       11.85        5.81      4.27 o 
   0 -15   4        4.68        9.16      6.93 o 
   1 -15   4        5.43        1.18      5.20 o 
   2 -15   4        6.50       -2.43      6.26 o 
   3 -15   4       79.75       83.73     11.15 o 
   4 -15   4        0.78       -3.65      5.94 o 
  -3 -14   4        2.79        4.86     20.31 o 
  -2 -14   4       83.06       88.60      9.18 o 
  -1 -14   4       65.89       68.29      6.53 o 
   0 -14   4        5.46        7.12      4.41 o 
   1 -14   4       21.08       16.31      5.68 o 
   2 -14   4        4.51        1.09      4.72 o 
   3 -14   4        1.61       -4.64      4.64 o 
   4 -14   4       70.66       75.18      7.09 o 
   5 -14   4       17.39       13.61      3.30 o 
  -4 -13   4       41.97       63.10      7.96 o 
  -3 -13   4       55.80       53.54      5.47 o 
  -2 -13   4      202.92      212.56     14.51 o 
  -1 -13   4        1.25       -2.52      4.27 o 
   0 -13   4        0.34        0.38      4.67 o 
   1 -13   4      173.59      183.47     12.95 o 
   2 -13   4      179.63      185.87     12.90 o 
   3 -13   4        9.43        4.06      4.17 o 
   4 -13   4        8.24        5.25      2.97 o 
   5 -13   4        5.28        5.05      2.11 o 
  -4 -12   4        0.19        2.63      4.00 o 
  -3 -12   4       46.24       42.64      4.54 o 
  -2 -12   4       66.66       68.99      5.51 o 
  -1 -12   4        5.78        5.55      3.91 o 
   0 -12   4        0.04       -0.02      4.27 o 
   1 -12   4        0.89        9.22      4.97 o 
   2 -12   4       61.00       72.33      8.04 o 
   3 -12   4       10.69        6.71      3.63 o 
   4 -12   4        9.13        7.16      2.91 o 
   5 -12   4        6.85        5.14      2.57 o 
   6 -12   4       20.02       18.91      2.74 o 
  -5 -11   4       29.79       24.73      9.48 o 
  -4 -11   4       21.77       19.77      4.41 o 
  -3 -11   4      527.31      545.40     28.03 o 
  -2 -11   4       71.00       76.65      5.80 o 
  -1 -11   4      263.16      301.53     25.59 o 
   0 -11   4      321.89      342.70     23.62 o 
   1 -11   4       49.39       55.85      6.82 o 
   2 -11   4      237.12      226.20     12.88 o 
   3 -11   4       62.37       60.43      4.74 o 
   4 -11   4        8.23        1.58      3.08 o 
   5 -11   4       55.91       55.15      4.16 o 
   6 -11   4       12.76       11.99      2.05 o 
  -5 -10   4        1.20        6.81      8.00 o 
  -4 -10   4       22.54       26.62      5.74 o 
  -3 -10   4        9.43        7.41      3.11 o 
  -2 -10   4     1427.41     1618.03     43.91 o 
  -1 -10   4      608.54      693.78     27.03 o 
   0 -10   4       61.23       56.36      9.61 o 
   1 -10   4       29.36       34.26      8.61 o 
   2 -10   4       32.71       32.43      6.14 o 
   3 -10   4       83.91       75.34      4.53 o 
   4 -10   4      211.82      207.44      7.50 o 
   5 -10   4      138.52      160.60      7.35 o 
   6 -10   4       21.71       26.08      2.84 o 
  -6  -9   4       33.48       41.13      5.96 o 
  -5  -9   4       54.00       54.43      8.54 o 
  -4  -9   4       69.80       65.06      5.55 o 
  -3  -9   4      231.41      233.01      9.51 o 
  -2  -9   4      442.19      477.39     16.13 o 
  -1  -9   4       72.18       79.11      6.62 o 
   0  -9   4      715.51      784.33     33.60 o 
   1  -9   4       76.24       51.69      8.60 o 
   2  -9   4      524.19      532.00     25.60 o 
   3  -9   4      177.25      158.03      6.27 o 
   4  -9   4       70.68       68.06      4.72 o 
   5  -9   4       35.69       42.25      4.29 o 
   6  -9   4        1.01        3.00      2.36 o 
  -6  -8   4        0.15        5.31      3.91 o 
  -5  -8   4        1.59        1.44      5.99 o 
  -4  -8   4       23.18       20.33      2.95 o 
  -3  -8   4      819.15      856.28     20.91 o 
  -2  -8   4       24.70       20.35      4.89 o 
  -1  -8   4      153.41      165.07      9.60 o 
   0  -8   4      942.31     1046.06     43.06 o 
   1  -8   4      376.82      414.08     18.89 o 
   2  -8   4       18.89       19.80      7.09 o 
   3  -8   4      100.83       84.78      5.50 o 
   4  -8   4      917.54      890.31     21.83 o 
   5  -8   4       28.50       25.84      4.72 o 
   6  -8   4      110.22      119.19      5.82 o 
   7  -8   4        5.67        3.46      3.24 o 
  -6  -7   4        1.49       -0.87      4.71 o 
  -5  -7   4       34.75       33.29      4.71 o 
  -4  -7   4       19.00       18.77      2.44 o 
  -3  -7   4      153.36      171.42      8.47 o 
  -2  -7   4      116.90      119.12      7.40 o 
  -1  -7   4      995.11     1117.12     45.41 o 
   0  -7   4        9.09        2.76      2.73 o 
   1  -7   4       56.25       49.89      4.68 o 
   2  -7   4       50.54       68.17      6.34 o 
   3  -7   4        2.04        1.74      5.24 o 
   4  -7   4      274.04      273.36      9.36 o 
   5  -7   4       22.32       26.35      3.65 o 
   6  -7   4        8.31       13.06      3.17 o 
   7  -7   4        0.22        2.72      2.65 o 
  -6  -6   4       39.09       22.96     11.94 o 
  -5  -6   4       19.33       15.54      2.62 o 
  -4  -6   4      101.70       97.24      4.51 o 
  -3  -6   4       13.36        8.24      3.19 o 
  -2  -6   4      197.06      235.41      9.78 o 
  -1  -6   4     2677.70     3191.95    121.11 o 
   0  -6   4     2379.05     2462.82    128.99 o 
   1  -6   4      421.96      479.29     27.34 o 
   2  -6   4      291.13      294.32     16.65 o 
   3  -6   4      344.13      302.59     13.07 o 
   4  -6   4        0.49        2.93      3.51 o 
   5  -6   4        0.19        6.10      3.11 o 
   6  -6   4       67.89       69.72      4.77 o 
   7  -6   4        0.95        5.47      3.30 o 
  -6  -5   4        0.60       -5.00      5.13 o 
  -5  -5   4       17.91       12.51      4.54 o 
  -4  -5   4        5.97        4.59      2.91 o 
  -3  -5   4       27.51       22.53      4.17 o 
  -2  -5   4      523.05      573.40     34.59 o 
  -1  -5   4       35.79       28.19      3.37 o 
   0  -5   4     1924.72     1984.88     71.37 o 
   1  -5   4        2.09        4.28      1.70 o 
   2  -5   4      176.12      152.90     10.17 o 
   3  -5   4        9.72       20.94      4.39 o 
   4  -5   4       11.41       10.58      3.97 o 
   5  -5   4       12.47       13.56      3.58 o 
   6  -5   4        2.57       -1.10      3.62 o 
   7  -5   4        0.11        6.21      6.82 o 
  -6  -4   4       11.87        8.37      7.21 o 
  -5  -4   4      160.03      174.38      9.64 o 
  -4  -4   4      105.90      111.86     11.69 o 
  -3  -4   4      166.23      207.26     12.32 o 
  -2  -4   4      266.25      333.15     21.40 o 
  -1  -4   4        0.60        0.50      5.14 o 
   0  -4   4     1543.71     1509.36     54.50 o 
   1  -4   4       49.78       61.91      5.54 o 
   2  -4   4      646.07      603.41     29.99 o 
   3  -4   4      275.16      264.76     10.91 o 
   4  -4   4        0.71        1.58      2.88 o 
   5  -4   4      687.96      680.29     20.59 o 
   6  -4   4       36.09       42.45      6.54 o 
  -6  -3   4       67.34       70.12      7.92 o 
  -5  -3   4        1.40        2.96      3.92 o 
  -4  -3   4      100.01      115.05     11.95 o 
  -3  -3   4        0.97        2.45      4.08 o 
  -2  -3   4      101.34      116.84      7.74 o 
  -1  -3   4     1895.80     2065.64     82.26 o 
   0  -3   4      266.42      257.58     14.74 o 
   1  -3   4     3372.96     3598.96    177.60 o 
   2  -3   4     2403.83     2266.20     79.03 o 
   3  -3   4       23.17       24.72      7.59 o 
   4  -3   4       99.39       94.25     11.07 o 
   5  -3   4       21.08       11.22      4.65 o 
   6  -3   4       15.83       16.16      5.47 o 
  -6  -2   4        4.62        6.55      3.56 o 
  -5  -2   4       24.40       26.48      3.35 o 
  -4  -2   4      177.79      217.12     17.61 o 
  -3  -2   4      167.37      220.99     16.18 o 
  -2  -2   4      596.51      661.98     29.35 o 
  -1  -2   4        0.61        7.47      2.53 o 
   0  -2   4       42.62       29.29      4.22 o 
   1  -2   4      818.37      893.48     45.29 o 
   2  -2   4     1409.62     1508.37     64.36 o 
   3  -2   4        1.60       14.69      4.38 o 
   4  -2   4        2.40       -0.78      5.13 o 
   5  -2   4        5.59        6.27      4.17 o 
   6  -2   4       33.18       46.15     10.79 o 
  -6  -1   4      276.70      310.98     18.16 o 
  -5  -1   4       33.59       29.79      4.81 o 
  -4  -1   4        0.64       14.29      5.11 o 
  -3  -1   4     1426.96     1530.67     54.56 o 
  -2  -1   4     1198.85     1229.18     57.43 o 
  -1  -1   4       84.43       61.51      6.19 o 
   0  -1   4      415.84      353.88     15.04 o 
   1  -1   4       54.43       58.87      4.29 o 
   2  -1   4     1750.26     1683.32     58.54 o 
   3  -1   4       48.76       59.04      8.96 o 
   4  -1   4       66.86       58.96      6.75 o 
   5  -1   4      690.32      658.67     23.04 o 
  -6   0   4       85.23       98.68     11.82 o 
  -5   0   4      534.40      569.68     24.19 o 
  -4   0   4        3.30        7.35      3.41 o 
  -3   0   4      529.37      552.18     24.00 o 
  -2   0   4       85.97       81.42      8.35 o 
  -1   0   4       16.69       18.34      2.71 o 
   0   0   4    10905.16     9962.50    390.21 o 
   1   0   4      177.26      167.81     10.79 o 
   2   0   4     5046.65     5132.65    172.56 o 
   3   0   4      441.62      414.98     15.83 o 
   4   0   4      423.01      374.32     18.87 o 
   5   0   4       16.35       10.89      5.47 o 
  -6   1   4        5.13       -5.59      6.70 o 
  -5   1   4      200.09      216.95      7.87 o 
  -4   1   4       32.58       36.13      4.79 o 
  -3   1   4       36.12       52.22      8.57 o 
  -2   1   4       34.07       39.56      9.45 o 
  -1   1   4       47.63       43.32      6.99 o 
   0   1   4      860.35      751.78     30.17 o 
   1   1   4      429.19      477.05     31.23 o 
   2   1   4      737.01      665.20     24.05 o 
   3   1   4      229.79      292.06     23.10 o 
   4   1   4      113.20      114.63      8.77 o 
   5   1   4        3.23        4.31      5.86 o 
   6   1   4        4.60        4.45      8.21 o 
  -6   2   4       60.85       85.89      5.44 o 
  -5   2   4       13.77       18.91      3.22 o 
  -4   2   4       31.50       37.55      6.86 o 
  -3   2   4      117.87      116.60      8.87 o 
  -2   2   4     4859.08     4568.17    185.18 o 
  -1   2   4      868.98      825.16     40.64 o 
   0   2   4     3710.26     3186.98    129.92 o 
   1   2   4     1145.74     1285.59     67.30 o 
   2   2   4      143.16      133.93      6.65 o 
   3   2   4       28.69       23.97     11.37 o 
   4   2   4        4.62       11.13      6.12 o 
   5   2   4      194.60      193.76     26.32 o 
   6   2   4       26.71       24.28      8.91 o 
  -6   3   4      405.53      389.98     15.55 o 
  -5   3   4       19.26       20.71      3.23 o 
  -4   3   4       94.51       89.41      7.01 o 
  -3   3   4        9.08       -1.77      3.20 o 
  -2   3   4      262.14      239.23     22.95 o 
  -1   3   4      118.85       95.20     11.10 o 
   0   3   4       75.01       69.78      7.44 o 
   1   3   4      314.82      293.66     17.48 o 
   2   3   4       34.98       34.13      3.52 o 
   3   3   4      151.92      142.55     14.54 o 
   4   3   4      158.59      168.13     18.65 o 
   5   3   4      108.49      123.21     12.67 o 
   6   3   4        0.22        0.98      5.19 o 
  -7   4   4        5.39        1.23      2.91 o 
  -6   4   4      152.11      169.96      7.44 o 
  -5   4   4        5.14        1.44      2.97 o 
  -4   4   4        0.28        4.23      3.94 o 
  -3   4   4      453.13      409.89     19.79 o 
  -2   4   4      736.08      863.81     40.68 o 
  -1   4   4      912.78      872.29     42.95 o 
   0   4   4      805.14      738.23     26.72 o 
   1   4   4      264.18      250.25      9.31 o 
   2   4   4       73.37       72.39      8.34 o 
   3   4   4       80.55       76.14     11.71 o 
   4   4   4        1.28        3.26      3.78 o 
   5   4   4       33.02       39.41      4.99 o 
   6   4   4       10.26       17.35      4.87 o 
  -7   5   4        0.08        2.46      2.84 o 
  -6   5   4      110.45      140.51      6.62 o 
  -5   5   4       17.87       10.56      2.92 o 
  -4   5   4       20.04       16.73      3.76 o 
  -3   5   4        3.68       13.15      8.21 o 
  -2   5   4       31.98       25.09      6.47 o 
  -1   5   4      800.71      721.25     27.02 o 
   0   5   4     1271.37     1248.74     42.29 o 
   1   5   4        6.47       10.27      2.11 o 
   2   5   4       81.36       82.99     19.29 o 
   3   5   4      155.68      180.25     19.00 o 
   4   5   4      336.17      314.13     19.49 o 
   5   5   4       17.13       16.59      4.58 o 
   6   5   4       66.37       54.15     11.66 o 
  -7   6   4       10.46       17.54      3.25 o 
  -6   6   4        4.26        8.38      2.65 o 
  -5   6   4       22.25       26.61      3.35 o 
  -4   6   4       59.21       58.46      4.75 o 
  -3   6   4     1063.42     1196.68     41.30 o 
  -2   6   4       22.25       23.80      7.47 o 
  -1   6   4      201.87      190.10      9.87 o 
   0   6   4        0.02       -2.75      7.02 o 
   1   6   4        7.65        6.15      2.09 o 
   2   6   4      770.35      751.11     31.96 o 
   3   6   4        0.84        2.04      6.10 o 
   4   6   4        5.93       14.30      4.39 o 
   5   6   4      109.34      100.89      6.48 o 
   6   6   4       43.61       57.18     14.33 o 
  -7   7   4       16.55       25.74      2.46 o 
  -6   7   4        0.11        1.95      2.40 o 
  -5   7   4      138.56      147.93      6.43 o 
  -4   7   4      109.86      107.95      5.31 o 
  -3   7   4      101.76      119.06      8.92 o 
  -2   7   4      269.96      238.78     12.67 o 
  -1   7   4        2.91        3.71      3.09 o 
   0   7   4        9.22       16.36     15.63 o 
   1   7   4       16.03       11.88      3.14 o 
   2   7   4      114.84      103.53     10.04 o 
   3   7   4       54.86       54.53      7.64 o 
   4   7   4        4.54       14.28      4.48 o 
   5   7   4        3.90        4.67      2.97 o 
   6   7   4        7.35       13.40      5.55 o 
  -7   8   4        0.27        3.69      1.82 o 
  -6   8   4        5.96        3.54      2.22 o 
  -5   8   4      132.67      131.64      6.01 o 
  -4   8   4       22.90       20.00      2.86 o 
  -3   8   4      183.92      155.22      8.40 o 
  -2   8   4      894.20      908.56     43.80 o 
  -1   8   4       50.42       59.82      7.67 o 
   0   8   4      252.74      249.82     28.42 o 
   1   8   4      183.03      155.32     10.07 o 
   2   8   4      286.95      246.09     13.41 o 
   3   8   4      109.92      108.27     10.10 o 
   4   8   4      307.97      315.83     12.52 o 
   5   8   4        8.96       13.77      6.13 o 
  -7   9   4        7.26        6.06      4.01 o 
  -6   9   4       17.21       20.24      2.52 o 
  -5   9   4       46.41       47.95      3.78 o 
  -4   9   4       12.03        6.57      2.67 o 
  -3   9   4        1.44        4.32      2.95 o 
  -2   9   4        3.91        5.77      4.59 o 
  -1   9   4        0.33        7.32      4.05 o 
   1   9   4       70.91       70.10     12.73 o 
   2   9   4      219.24      220.60      8.67 o 
   3   9   4       17.64        7.73      4.07 o 
   4   9   4        2.95        0.73      3.87 o 
   5   9   4        6.14        5.95      4.52 o 
  -6  10   4       93.48      100.39      4.51 o 
  -5  10   4       54.54       58.32      4.81 o 
  -4  10   4       12.78        8.84      2.63 o 
  -3  10   4      245.47      279.81     10.57 o 
  -2  10   4        0.11       -3.01      3.87 o 
  -1  10   4       12.82        6.25      4.46 o 
   1  10   4      116.89      113.49     10.77 o 
   2  10   4      620.14      628.44     36.32 o 
   3  10   4      123.36      109.65     11.57 o 
   4  10   4       26.22       22.91      7.82 o 
   5  10   4        3.19       11.55      5.02 o 
  -6  11   4        0.04        1.78      1.99 o 
  -5  11   4       73.65       63.13      3.83 o 
  -4  11   4       31.33       25.77      2.99 o 
  -3  11   4       20.01       21.38      3.88 o 
  -2  11   4      125.60      109.54     12.26 o 
  -1  11   4      478.54      436.02     28.11 o 
   0  11   4        2.84       -4.35      4.35 o 
   1  11   4      156.93      150.03     14.06 o 
   2  11   4      141.08      150.89     12.01 o 
   3  11   4        0.09        2.21      3.91 o 
   4  11   4        4.74        9.67      5.63 o 
  -6  12   4       33.22       28.37      5.29 o 
  -5  12   4       51.39       57.28      3.80 o 
  -4  12   4       63.93       51.11      6.36 o 
  -3  12   4        2.32        3.65      4.71 o 
  -2  12   4       59.96       69.22     10.28 o 
  -1  12   4        1.28        9.83      8.36 o 
   0  12   4        0.31       -1.66      5.13 o 
   1  12   4       23.32       26.74      4.92 o 
   2  12   4        5.58        5.47      8.11 o 
   3  12   4        0.10        4.78      5.14 o 
   4  12   4        5.02       13.99      5.41 o 
  -5  13   4        2.63       12.92      6.12 o 
  -4  13   4        0.02       -5.62      7.92 o 
  -3  13   4      368.23      439.34     27.97 o 
  -2  13   4      232.50      261.35     17.97 o 
  -1  13   4        0.26        0.65      7.41 o 
   0  13   4      147.54      139.89     15.47 o 
   1  13   4       31.60       33.85      5.44 o 
   2  13   4       59.21       26.58      9.60 o 
   3  13   4       12.39       -0.27      5.91 o 
  -5  14   4        7.62       -1.36      4.68 o 
  -4  14   4        3.78       -5.45      5.45 o 
  -3  14   4       29.64       24.11      7.38 o 
  -2  14   4       13.93        5.66      7.18 o 
  -1  14   4       67.61       68.09      9.83 o 
   0  14   4       66.47       67.16     33.24 o 
   1  14   4        3.67      -11.39     26.49 o 
   2  14   4       11.47        9.88      6.29 o 
  -4  15   4       30.22       19.82      5.84 o 
  -3  15   4       25.81       13.22      5.92 o 
  -2  15   4        0.03       -3.83      6.11 o 
  -1  15   4        8.55        9.10      7.12 o 
   0  15   4        2.56        3.18     17.94 o 
   1  15   4        2.48       -0.97     15.53 o 
   2  15   4       12.35        3.98     14.83 o 
  -3  16   4        0.87        2.68      5.16 o 
  -2  16   4       65.42       58.40     13.23 o 
  -1  16   4       18.64       19.44     17.81 o 
   0  16   4        4.24       11.96     15.06 o 
  -1 -16   5       13.65       11.75      3.91 o 
   0 -16   5        4.50        1.50      3.95 o 
   1 -16   5        0.41        2.56      4.41 o 
   2 -16   5        1.40        8.27      5.74 o 
   3 -16   5       21.27       42.39      7.15 o 
  -2 -15   5        6.16        8.55      3.83 o 
  -1 -15   5        2.40        5.75      4.36 o 
   0 -15   5       25.02       35.16     12.63 o 
   1 -15   5       21.25       19.58      6.19 o 
   2 -15   5        8.85       18.98      6.81 o 
   3 -15   5        2.84       -6.15      6.15 o 
   4 -15   5       27.99       23.90      4.21 o 
  -3 -14   5        2.41        8.32      5.93 o 
  -2 -14   5       43.69       48.77      7.05 o 
  -1 -14   5       28.34       17.43      4.60 o 
   0 -14   5        0.08        4.37      5.59 o 
   1 -14   5        0.49        0.49      4.13 o 
   2 -14   5        1.24        4.16      4.88 o 
   3 -14   5      119.43      126.87      9.72 o 
   4 -14   5       53.49       39.12      5.32 o 
   5 -14   5       10.25       -0.86      3.79 o 
  -3 -13   5       20.04       12.12      4.12 o 
  -2 -13   5       12.54       10.50      4.21 o 
  -1 -13   5      107.88      126.13      9.05 o 
   0 -13   5        2.73        1.40      4.47 o 
   1 -13   5        2.71        0.69      4.87 o 
   2 -13   5        1.20        3.64      4.18 o 
   3 -13   5       40.73       34.58      4.61 o 
   4 -13   5      122.54      113.89      7.96 o 
   5 -13   5        2.29       -0.36      2.48 o 
  -4 -12   5        0.46       -1.74      3.95 o 
  -3 -12   5       91.45       76.04      5.41 o 
  -2 -12   5      400.83      421.07     17.23 o 
  -1 -12   5        0.49        2.04      3.57 o 
   0 -12   5       28.15       17.61      5.15 o 
   1 -12   5      151.31      149.81     10.73 o 
   2 -12   5      185.00      198.84     10.79 o 
   3 -12   5       93.74       82.25      6.34 o 
   4 -12   5        4.69        4.59      3.32 o 
   5 -12   5        4.97       11.35      2.69 o 
   6 -12   5        0.13        1.27      2.24 o 
  -5 -11   5       30.29       29.73      9.63 o 
  -4 -11   5        0.14       -1.90      4.54 o 
  -3 -11   5        9.41        8.70      4.28 o 
  -2 -11   5       84.25      102.07      6.72 o 
  -1 -11   5      182.84      208.25     12.55 o 
   0 -11   5       25.00       30.23      4.42 o 
   1 -11   5        0.28       -0.88      4.39 o 
   2 -11   5      137.26      137.60      8.88 o 
   3 -11   5      161.87      161.19      7.15 o 
   4 -11   5       28.35       35.39      4.15 o 
   5 -11   5       34.11       30.13      3.77 o 
   6 -11   5        2.41        0.32      1.81 o 
  -5 -10   5       21.05       20.44      4.40 o 
  -4 -10   5       72.55       68.69      8.85 o 
  -3 -10   5        0.34       -0.02      2.82 o 
  -2 -10   5      106.74      102.33      6.42 o 
  -1 -10   5        2.82        6.09      3.33 o 
   0 -10   5       86.56       81.26      7.36 o 
   1 -10   5      240.17      276.85     23.06 o 
   2 -10   5      242.03      240.34     12.89 o 
   3 -10   5      557.18      531.82     16.17 o 
   4 -10   5        4.45        4.01      3.06 o 
   5 -10   5       53.08       56.93      4.66 o 
   6 -10   5        3.58       -0.42      2.20 o 
  -5  -9   5        3.05        3.63      4.84 o 
  -4  -9   5        4.01        0.62      5.38 o 
  -3  -9   5      211.46      218.51      9.46 o 
  -2  -9   5      200.10      214.52     10.95 o 
  -1  -9   5        0.41        0.80      4.75 o 
   0  -9   5      506.51      540.85     24.24 o 
   1  -9   5       36.93       65.62      9.29 o 
   2  -9   5        9.15       23.09     12.71 o 
   3  -9   5      693.02      679.17     17.72 o 
   4  -9   5      347.33      367.36     13.90 o 
   5  -9   5       12.20        2.98      3.48 o 
   6  -9   5        5.37        1.36      2.46 o 
  -6  -8   5        3.33       -0.33      3.29 o 
  -5  -8   5       23.26       22.17      6.96 o 
  -4  -8   5        2.49        2.13      2.67 o 
  -3  -8   5       23.07       18.02      4.20 o 
  -2  -8   5       59.26       60.01      5.62 o 
  -1  -8   5      335.56      425.19     19.45 o 
   0  -8   5      523.75      563.19     24.49 o 
   1  -8   5      223.81      239.54     14.93 o 
   2  -8   5       68.79       51.90      5.92 o 
   3  -8   5      223.25      209.34      9.45 o 
   4  -8   5       20.05       18.09      3.42 o 
   5  -8   5       16.20       18.02      4.76 o 
   6  -8   5        3.68        0.62      2.89 o 
   7  -8   5        0.05        4.07      3.68 o 
  -6  -7   5        3.89       -4.13      5.34 o 
  -5  -7   5       29.24       26.16      4.28 o 
  -4  -7   5       62.03       72.84      7.09 o 
  -3  -7   5      276.02      281.00     12.82 o 
  -2  -7   5        2.36        2.15      2.07 o 
  -1  -7   5        2.06        5.45      2.74 o 
   0  -7   5      553.54      593.69     25.11 o 
   1  -7   5      248.01      212.01     11.04 o 
   2  -7   5      220.41      170.87     15.34 o 
   3  -7   5       35.22       28.90      5.01 o 
   4  -7   5        3.22        1.59      2.61 o 
   5  -7   5       26.85       32.53      6.12 o 
   6  -7   5        6.86       10.01      3.06 o 
   7  -7   5        2.16        1.16      3.93 o 
  -6  -6   5        1.22       -0.57      5.29 o 
  -5  -6   5       17.23       17.14      3.99 o 
  -4  -6   5        6.29        6.15      2.07 o 
  -3  -6   5       27.96       35.98      5.34 o 
  -2  -6   5        6.33        7.21      2.15 o 
  -1  -6   5      249.65      235.07     10.80 o 
   0  -6   5      277.88      315.36     12.75 o 
   1  -6   5      340.35      314.96     13.25 o 
   2  -6   5      139.49      135.61      9.49 o 
   3  -6   5        1.92        2.89      4.71 o 
   4  -6   5      444.84      412.95     12.90 o 
   5  -6   5      177.75      202.67      8.89 o 
   6  -6   5       37.34       42.92      4.10 o 
   7  -6   5        1.57        6.79      8.26 o 
  -6  -5   5        0.16       -0.42      3.63 o 
  -5  -5   5        1.31        3.03      2.31 o 
  -4  -5   5       10.53        8.65      2.49 o 
  -3  -5   5      419.37      438.06     21.44 o 
  -2  -5   5       69.18       70.63      7.73 o 
   0  -5   5       13.95       19.66      2.02 o 
   1  -5   5       46.61       42.38     10.85 o 
   2  -5   5       15.13        9.01      3.29 o 
   3  -5   5      156.98      171.16     13.09 o 
   4  -5   5        2.71       -0.66      3.35 o 
   5  -5   5       10.24        9.68      3.56 o 
   6  -5   5       28.67       26.18      4.81 o 
   7  -5   5       11.15       12.12      4.31 o 
  -7  -4   5        8.13       20.30      6.18 o 
  -6  -4   5       32.16       35.32      3.86 o 
  -5  -4   5        1.04       -2.28      2.35 o 
  -4  -4   5        2.24        4.60      4.58 o 
  -3  -4   5       22.69       22.40      5.59 o 
  -2  -4   5      402.64      493.79     30.40 o 
   0  -4   5      115.55      129.33      7.66 o 
   1  -4   5     3495.43     3727.85    184.30 o 
   2  -4   5      810.81      739.04     26.71 o 
   3  -4   5      417.78      314.99     18.91 o 
   4  -4   5        7.46        6.67      4.37 o 
   5  -4   5       55.34       58.03      7.74 o 
   6  -4   5        0.60        1.34      4.53 o 
   7  -4   5        0.38       -1.43      4.95 o 
  -6  -3   5       65.50       64.18      8.45 o 
  -5  -3   5       34.62       33.08      3.47 o 
  -4  -3   5      231.06      260.16     19.82 o 
  -3  -3   5      586.82      603.21     37.11 o 
  -2  -3   5      306.02      301.07     12.71 o 
  -1  -3   5      218.66      183.93      9.78 o 
   0  -3   5       47.25       56.46     10.92 o 
   1  -3   5       74.92       63.91      5.59 o 
   2  -3   5     1243.99     1309.89     49.23 o 
   3  -3   5      686.41      777.38     28.93 o 
   4  -3   5       16.64       12.41      4.39 o 
   5  -3   5      199.21      206.49      8.73 o 
   6  -3   5      112.93      108.20      9.53 o 
  -6  -2   5        2.89        2.69      2.79 o 
  -5  -2   5       24.72       24.48      5.80 o 
  -4  -2   5      140.91      132.39     13.28 o 
  -3  -2   5      142.64      171.35     13.83 o 
  -2  -2   5     2843.86     2764.11    112.96 o 
  -1  -2   5       35.02       33.14      5.48 o 
   0  -2   5      395.27      343.33     18.80 o 
   1  -2   5     1137.69     1127.29     56.82 o 
   2  -2   5       11.48       19.55      3.42 o 
   3  -2   5       72.17       78.16      5.20 o 
   4  -2   5       73.40       76.67      5.98 o 
   5  -2   5      176.18      190.10      9.34 o 
   6  -2   5      195.91      181.56     18.51 o 
  -6  -1   5       17.27       16.04      4.64 o 
  -5  -1   5      111.45      130.36      6.82 o 
  -4  -1   5        0.00        1.50      4.71 o 
  -3  -1   5      181.35      197.29      9.99 o 
  -2  -1   5     1734.20     1568.25     70.19 o 
  -1  -1   5     1177.85     1113.83     49.22 o 
   0  -1   5     2452.84     2328.07     95.95 o 
   1  -1   5     6464.83     6425.62    326.18 o 
   2  -1   5       87.94      112.48      7.32 o 
   3  -1   5       61.13       65.43      6.18 o 
   4  -1   5       18.39       12.06      5.21 o 
   5  -1   5      629.99      633.20     21.11 o 
  -6   0   5      328.19      336.74     13.75 o 
  -5   0   5       51.31       67.66      5.22 o 
  -4   0   5       75.72       94.90      9.15 o 
  -3   0   5      362.82      340.48     15.06 o 
  -2   0   5      733.26      720.89     33.82 o 
  -1   0   5       96.80       78.63      9.02 o 
   0   0   5       13.75       16.76      4.02 o 
   1   0   5      256.63      275.35     16.65 o 
   2   0   5      394.72      387.94     18.65 o 
   3   0   5      399.76      406.21     18.27 o 
   4   0   5        7.60        5.41      5.09 o 
   5   0   5       25.40       29.92      5.59 o 
   6   0   5        8.00        6.73      7.72 o 
  -6   1   5        0.20       -0.73      2.76 o 
  -5   1   5      307.21      308.17     10.12 o 
  -4   1   5      102.44      121.10      8.01 o 
  -3   1   5      397.67      361.03     16.13 o 
  -2   1   5      306.04      318.80     16.86 o 
  -1   1   5       15.15       13.81      5.06 o 
   0   1   5     4013.58     3671.98    144.51 o 
   1   1   5      499.31      515.81     35.89 o 
   2   1   5      189.47      190.08      9.69 o 
   3   1   5      140.32      112.75      8.14 o 
   4   1   5      246.65      238.45     12.97 o 
   5   1   5       16.73       19.93      5.76 o 
   6   1   5        7.71        9.11      5.72 o 
  -6   2   5      161.93      177.51      6.70 o 
  -5   2   5      309.54      297.39      9.45 o 
  -4   2   5        8.74        7.30      3.70 o 
  -3   2   5        4.52        8.44      3.20 o 
  -2   2   5       77.75       55.81      7.45 o 
  -1   2   5      857.70      888.47     41.76 o 
   0   2   5      305.61      290.00     16.58 o 
   2   2   5      695.97      680.21     24.76 o 
   3   2   5      682.48      601.01     62.58 o 
   4   2   5       78.58       67.33     11.07 o 
   5   2   5       29.64       34.36      5.61 o 
   6   2   5       25.56       28.27      6.67 o 
  -7   3   5       31.43       25.61      3.95 o 
  -6   3   5        8.84        4.69      3.45 o 
  -5   3   5       44.57       49.90      3.84 o 
  -4   3   5      374.12      332.15     15.09 o 
  -3   3   5        5.38       15.96      3.50 o 
  -2   3   5      783.05      776.99     36.28 o 
  -1   3   5      313.95      299.59     15.97 o 
   0   3   5       62.39       55.62      4.25 o 
   1   3   5       62.22       50.61      3.50 o 
   2   3   5        2.27       -5.00     13.47 o 
   3   3   5      328.83      346.11     16.49 o 
   4   3   5       49.13       62.46     13.27 o 
   5   3   5        3.46       -0.31      4.16 o 
   6   3   5        0.06        7.68      7.08 o 
  -7   4   5       26.33       26.31      3.03 o 
  -6   4   5        0.95       -2.45      3.82 o 
  -5   4   5      309.29      295.43      9.37 o 
  -4   4   5      659.23      734.67     25.52 o 
  -3   4   5      751.53      818.33     29.17 o 
  -2   4   5      699.65      744.33     35.25 o 
  -1   4   5      345.78      325.10     24.23 o 
   0   4   5       24.91       46.18      6.68 o 
   1   4   5     3478.15     3186.49     79.13 o 
   2   4   5      354.07      307.34     12.29 o 
   3   4   5       39.74       42.38      9.35 o 
   4   4   5      109.87      119.30      7.95 o 
   5   4   5      297.14      278.05     18.81 o 
   6   4   5       10.07        4.97      6.59 o 
  -7   5   5       16.00       16.46      4.41 o 
  -6   5   5        4.57        9.85      2.96 o 
  -5   5   5       37.69       42.14      3.75 o 
  -4   5   5        2.24        5.79      3.31 o 
  -3   5   5       28.25       36.96      4.71 o 
  -2   5   5     1601.93     1751.21     70.58 o 
  -1   5   5      126.56      142.38      8.87 o 
   0   5   5       13.40       10.78      2.74 o 
   1   5   5        1.76        5.32      3.37 o 
   2   5   5       22.56       16.11      4.84 o 
   3   5   5      171.35      193.49     19.96 o 
   4   5   5      334.27      303.94     12.53 o 
   5   5   5       13.73       18.00      3.85 o 
   6   5   5       13.08        6.61      6.15 o 
  -7   6   5        1.25        4.96      2.40 o 
  -6   6   5       53.91       59.73      5.19 o 
  -5   6   5       14.27        9.11      2.76 o 
  -4   6   5        1.86        1.36      3.37 o 
  -3   6   5     2483.04     2664.32     82.89 o 
  -2   6   5      880.64      933.48     46.36 o 
  -1   6   5      460.23      466.38     17.92 o 
   0   6   5      421.63      425.86     28.72 o 
   1   6   5      129.52      143.73      9.55 o 
   2   6   5       18.38       21.92     10.90 o 
   3   6   5       95.21      104.63     11.95 o 
   4   6   5       16.43       14.89      4.20 o 
   5   6   5        4.23       -1.24      3.50 o 
   6   6   5        0.85       -4.14      5.55 o 
  -7   7   5       24.69       19.71      3.43 o 
  -6   7   5       41.35       34.14      3.10 o 
  -5   7   5        2.52        4.50      2.57 o 
  -4   7   5       96.21       95.08      4.21 o 
  -3   7   5      252.26      248.21     11.99 o 
  -2   7   5        0.07       -5.78      5.78 o 
  -1   7   5      914.68      988.12     31.98 o 
   0   7   5      448.21      459.78     40.43 o 
   1   7   5        7.52        0.36      3.05 o 
   2   7   5      340.34      289.95     15.15 o 
   3   7   5      402.73      394.94     17.00 o 
   4   7   5        5.20        8.57      3.55 o 
   5   7   5      116.84      127.69      8.15 o 
   6   7   5       28.78       28.33     19.16 o 
  -7   8   5       67.73       69.52      5.31 o 
  -6   8   5       62.29       58.81      3.69 o 
  -5   8   5       16.28       13.47      4.12 o 
  -4   8   5      100.65       90.04      4.23 o 
  -3   8   5      194.68      210.12     10.96 o 
  -2   8   5       12.47        8.60      5.72 o 
  -1   8   5      142.61      160.35     13.39 o 
   0   8   5       12.88        2.30     17.42 o 
   1   8   5        1.22        5.01      6.82 o 
   2   8   5        0.33        1.11      4.64 o 
   3   8   5      136.72      128.60     13.03 o 
   4   8   5       34.47       35.52      4.99 o 
   5   8   5        2.69        7.09      3.33 o 
  -7   9   5        1.92        2.50      1.82 o 
  -6   9   5      134.15      142.58      5.41 o 
  -5   9   5      151.15      168.37      6.47 o 
  -4   9   5      237.73      258.63      7.42 o 
  -3   9   5        0.30        2.76      3.37 o 
  -2   9   5      785.45      828.02     85.62 o 
  -1   9   5       16.01       16.60      5.20 o 
   0   9   5        6.94       -4.27     20.51 o 
   1   9   5      272.92      258.62     24.20 o 
   2   9   5      283.28      292.36     12.86 o 
   3   9   5      108.39       98.67      7.63 o 
   4   9   5       38.19       37.13      4.93 o 
   5   9   5        5.56       10.09      5.41 o 
  -6  10   5        0.37        0.26      1.97 o 
  -5  10   5        2.19        2.85      2.34 o 
  -4  10   5        0.00        0.32      2.60 o 
  -3  10   5       57.38       61.40      4.70 o 
  -2  10   5       20.93       22.21      6.84 o 
  -1  10   5       24.54       23.60      9.29 o 
   0  10   5      538.14      615.77     39.12 o 
   1  10   5      519.74      518.49     36.90 o 
   2  10   5      127.53      127.31     16.82 o 
   3  10   5        6.48        4.35      4.18 o 
   4  10   5        1.70        0.03      3.16 o 
   5  10   5        0.11        3.51      4.46 o 
  -6  11   5        4.34        3.99      2.04 o 
  -5  11   5        0.73       -0.75      2.09 o 
  -4  11   5      237.58      245.96     10.31 o 
  -3  11   5      540.96      568.96     18.31 o 
  -2  11   5        4.11        5.10      7.59 o 
  -1  11   5       66.30       60.07     10.56 o 
   0  11   5        2.57       -2.01      4.85 o 
   1  11   5       35.52       35.82     21.77 o 
   2  11   5       20.56        7.48      8.39 o 
   3  11   5        3.56        1.90      4.29 o 
   4  11   5        0.66        1.03      5.42 o 
  -6  12   5        1.38        3.45      4.89 o 
  -5  12   5        2.07       -1.21      2.43 o 
  -4  12   5      324.58      347.00     14.01 o 
  -3  12   5      253.81      313.46     13.22 o 
  -2  12   5       72.54       74.98     11.05 o 
  -1  12   5      166.41      158.67     13.92 o 
   0  12   5      145.17      121.93     12.73 o 
   1  12   5      126.78       96.03     18.63 o 
   2  12   5        9.62        5.01      4.78 o 
   3  12   5       14.23        7.61      6.69 o 
   4  12   5        3.76        3.35      5.09 o 
  -5  13   5       70.15       88.29     10.64 o 
  -4  13   5        5.13       12.15      6.58 o 
  -3  13   5        8.68        7.03      6.75 o 
  -2  13   5        0.57        1.11      7.19 o 
  -1  13   5       18.24       22.91      5.96 o 
   0  13   5      102.99      102.49     24.20 o 
   1  13   5      281.03      265.17     18.55 o 
   2  13   5        9.77        5.20      6.88 o 
   3  13   5       45.97       36.76      6.85 o 
  -5  14   5        5.10        9.61      4.77 o 
  -4  14   5       15.86       21.27      6.47 o 
  -3  14   5       92.57       93.96     10.69 o 
  -2  14   5       33.15       26.86     22.37 o 
  -1  14   5       55.65       42.13     12.36 o 
   0  14   5        3.36        1.14     19.01 o 
   2  14   5        2.46       10.94      6.10 o 
  -4  15   5        0.03       -3.46      4.61 o 
  -3  15   5       42.91       38.23      7.08 o 
  -2  15   5        0.83        0.04      6.24 o 
  -1  15   5       11.24       18.63     19.80 o 
   0  15   5       32.78       33.95     18.23 o 
   1  15   5       25.40       15.75     15.75 o 
  -2  16   5        0.80       -1.42     16.64 o 
  -1  16   5        1.62       14.97     16.61 o 
   0  16   5        3.19        1.30     13.72 o 
  -1 -16   6       34.38       32.86      4.43 o 
   0 -16   6       24.87       18.42      6.02 o 
   1 -16   6        1.66        2.09      4.24 o 
   2 -16   6       21.05       28.61      8.28 o 
  -2 -15   6        3.79        0.33      4.44 o 
  -1 -15   6        4.41       14.64      4.58 o 
   0 -15   6       20.81       25.42      7.34 o 
   1 -15   6       35.16       22.06      5.77 o 
   2 -15   6       28.39       29.06      7.73 o 
   3 -15   6      157.09      188.44     16.82 o 
   4 -15   6        0.75       -3.88      4.44 o 
  -3 -14   6       33.07       28.79      6.64 o 
  -2 -14   6      142.22      160.24     10.55 o 
  -1 -14   6      168.25      191.44     11.97 o 
   0 -14   6        6.74        5.50      5.10 o 
   1 -14   6       41.79       41.90      6.60 o 
   2 -14   6        6.60        2.77      4.25 o 
   3 -14   6       11.19        8.38      4.02 o 
   4 -14   6        2.08       -4.22      4.22 o 
  -3 -13   6       35.78       36.04      6.19 o 
  -2 -13   6        8.52        4.08      3.99 o 
  -1 -13   6       79.43       90.32     10.99 o 
   0 -13   6       41.33       31.91     11.45 o 
   1 -13   6        9.21        5.23      4.74 o 
   2 -13   6       36.46       37.40      5.19 o 
   3 -13   6       79.43      101.18      8.34 o 
   4 -13   6       24.98       25.24      5.93 o 
   5 -13   6        0.44        3.79      2.74 o 
  -4 -12   6       10.55        5.94      3.38 o 
  -3 -12   6       40.73       49.96     10.07 o 
  -2 -12   6      122.87      134.68      9.08 o 
  -1 -12   6        0.05        6.72      4.73 o 
   0 -12   6        1.00        1.29      4.19 o 
   1 -12   6       68.66       76.45      7.78 o 
   2 -12   6       15.77       14.22      4.52 o 
   3 -12   6       21.82       19.74      4.44 o 
   4 -12   6      148.81      146.06      7.76 o 
   5 -12   6       13.23       11.61      2.65 o 
  -5 -11   6       58.82       65.83      9.63 o 
  -4 -11   6       52.60       56.69      5.92 o 
  -3 -11   6       31.51       29.41      5.70 o 
  -2 -11   6        4.34        0.28      3.36 o 
  -1 -11   6      100.40      109.68      9.16 o 
   0 -11   6      117.41      112.82      7.72 o 
   1 -11   6      114.17      109.60     14.16 o 
   2 -11   6      152.85      169.57      9.23 o 
   3 -11   6      168.32      193.34      7.37 o 
   4 -11   6       96.09       90.58      6.98 o 
   5 -11   6        0.07       -2.53      2.60 o 
   6 -11   6        1.29        2.98      2.07 o 
  -5 -10   6       36.60       41.36     12.55 o 
  -4 -10   6       30.70       23.43      6.31 o 
  -3 -10   6       24.06       15.12      4.05 o 
  -2 -10   6        9.32        9.91      3.56 o 
  -1 -10   6       21.25       15.69      3.86 o 
   0 -10   6       36.82       33.75      5.62 o 
   1 -10   6       14.32       17.56      6.84 o 
   2 -10   6      309.68      318.21     12.50 o 
   3 -10   6       12.79        7.73      3.34 o 
   4 -10   6       16.63       12.82      3.41 o 
   5 -10   6       17.75       10.44      3.27 o 
   6 -10   6       12.79       14.31      2.64 o 
  -5  -9   6       12.03        8.86      5.18 o 
  -4  -9   6        1.93       -5.23      5.68 o 
  -3  -9   6       13.25       14.78      2.90 o 
  -2  -9   6      201.12      230.78     13.30 o 
  -1  -9   6       30.27       19.70      3.75 o 
   0  -9   6       78.49       75.22     10.55 o 
   1  -9   6       20.49        7.62      4.88 o 
   2  -9   6       37.55       45.77      8.33 o 
   3  -9   6       54.35       47.95      4.43 o 
   4  -9   6      384.18      389.39     11.79 o 
   5  -9   6       16.35       16.95      3.74 o 
   6  -9   6        6.36        8.48      3.72 o 
  -6  -8   6        0.63        1.56      3.56 o 
  -5  -8   6       31.22       30.08     13.93 o 
  -4  -8   6        2.29        2.55      2.22 o 
  -3  -8   6      706.10      776.07     16.88 o 
  -2  -8   6      199.07      198.32     17.19 o 
  -1  -8   6       11.71       11.59      2.77 o 
   0  -8   6       81.24       83.49     14.76 o 
   1  -8   6      356.80      325.94     26.08 o 
   2  -8   6       72.15       77.01     12.15 o 
   3  -8   6        7.92        3.13      3.12 o 
   4  -8   6       28.15       25.80      3.28 o 
   5  -8   6       90.96       93.07      6.00 o 
   6  -8   6        0.15       -0.24      2.65 o 
  -6  -7   6       12.61        7.52      5.04 o 
  -5  -7   6        0.13       -0.13      6.00 o 
  -4  -7   6        6.03        4.87      2.05 o 
  -3  -7   6        8.30        3.99      1.91 o 
  -2  -7   6       51.73       48.43      4.08 o 
  -1  -7   6       22.53       29.76      9.45 o 
   0  -7   6      931.71      979.42     39.85 o 
   1  -7   6       21.46       21.14      3.49 o 
   2  -7   6       10.27       16.46      7.27 o 
   3  -7   6       26.50       27.03      4.19 o 
   4  -7   6       98.39       98.35      5.12 o 
   5  -7   6       34.67       26.16      3.84 o 
   6  -7   6        5.49        1.31      2.90 o 
   7  -7   6        2.61        1.94      3.89 o 
  -6  -6   6        1.91        3.67      3.05 o 
  -5  -6   6       16.87       10.39      2.46 o 
  -4  -6   6      125.07      120.88     11.07 o 
  -3  -6   6      723.39      806.83     36.17 o 
  -2  -6   6       13.46        9.75      3.40 o 
  -1  -6   6       42.91       35.80      3.00 o 
   0  -6   6     1899.61     2083.09     75.43 o 
   1  -6   6       68.76       71.84      5.45 o 
   2  -6   6       42.50       58.73      5.23 o 
   3  -6   6       10.00       26.97      6.52 o 
   4  -6   6      128.45      115.10      6.03 o 
   5  -6   6        0.35        0.03      3.30 o 
   6  -6   6       22.19       20.65      3.95 o 
   7  -6   6        2.38        2.04      4.03 o 
  -6  -5   6        0.18        0.20      4.29 o 
  -5  -5   6       71.02       80.79      8.11 o 
  -4  -5   6        5.26        4.13      2.77 o 
  -3  -5   6       33.23       33.63      5.12 o 
  -2  -5   6        3.09       -0.07      3.01 o 
   0  -5   6      138.11      151.19      8.92 o 
   1  -5   6      769.74      726.71     38.38 o 
   2  -5   6      576.78      588.23     22.04 o 
   3  -5   6      265.69      246.12     28.84 o 
   4  -5   6       77.18       73.65      6.52 o 
   5  -5   6      131.97      136.25      7.42 o 
   6  -5   6       39.67       43.70      7.32 o 
   7  -5   6        9.24       14.13      5.17 o 
  -7  -4   6        0.03       -4.71     18.79 o 
  -6  -4   6       17.10       18.28      2.79 o 
  -5  -4   6       24.17       22.17      4.89 o 
  -4  -4   6      434.57      483.70     27.48 o 
  -3  -4   6      414.67      508.92     32.54 o 
  -2  -4   6       92.33      136.22     11.91 o 
  -1  -4   6      228.44      264.92     18.86 o 
   0  -4   6       64.20       72.47      4.80 o 
   1  -4   6      441.43      442.35     24.20 o 
   2  -4   6      179.17      169.97      8.14 o 
   3  -4   6       47.37       59.84      6.10 o 
   4  -4   6        0.25        5.53      4.38 o 
   5  -4   6        2.62        6.37      4.72 o 
   6  -4   6       16.79       16.95      5.06 o 
   7  -4   6        0.08        4.78      4.99 o 
  -6  -3   6       50.22       42.19      3.97 o 
  -5  -3   6        9.70        9.76      2.83 o 
  -4  -3   6        5.96        5.78      5.01 o 
  -3  -3   6     1485.24     1722.60     98.26 o 
  -2  -3   6      847.44      834.09     30.25 o 
  -1  -3   6     1549.05     1494.21     65.11 o 
   0  -3   6      211.67      193.75     19.00 o 
   1  -3   6      349.96      275.07     32.58 o 
   2  -3   6      323.00      303.31     13.68 o 
   3  -3   6     1105.84     1295.61     52.21 o 
   4  -3   6      375.10      370.94     15.21 o 
   5  -3   6        3.05        4.61      4.56 o 
   6  -3   6       37.43       44.58      6.62 o 
  -6  -2   6       38.31       43.93      3.59 o 
  -5  -2   6       99.13       89.20      8.84 o 
  -4  -2   6        8.66       11.89      5.65 o 
  -3  -2   6      114.68      143.37     14.63 o 
  -2  -2   6      232.50      192.62     10.62 o 
  -1  -2   6      793.21      757.74     35.97 o 
   0  -2   6       93.29       78.85      5.16 o 
   1  -2   6       65.65       61.88     12.57 o 
   2  -2   6     1076.01     1157.86     45.59 o 
   3  -2   6       17.84       34.08      6.41 o 
   4  -2   6      316.15      291.19     10.98 o 
   5  -2   6        1.75       11.42      3.79 o 
   6  -2   6       16.97       13.30      5.00 o 
  -6  -1   6       25.22       30.85      5.54 o 
  -5  -1   6       46.06       27.21      4.00 o 
  -4  -1   6        1.05       -4.74      4.74 o 
  -3  -1   6       55.83       73.12      7.44 o 
  -2  -1   6      538.01      575.12     21.35 o 
  -1  -1   6      146.47      139.77     12.47 o 
   0  -1   6     1500.45     1471.03     59.00 o 
   1  -1   6     1449.56     1539.83     81.30 o 
   2  -1   6        0.39       -2.33      2.33 o 
   3  -1   6      369.00      435.89     21.69 o 
   4  -1   6       48.92       43.55      4.97 o 
   5  -1   6        2.65        0.01      3.67 o 
   6  -1   6        0.27        0.51      5.68 o 
  -6   0   6       55.46       54.86      4.77 o 
  -5   0   6        1.89        3.24      2.47 o 
  -4   0   6      731.50      759.55     30.09 o 
  -3   0   6       43.36       41.84      4.36 o 
  -2   0   6      391.21      363.89     17.24 o 
  -1   0   6      393.62      366.68     21.29 o 
   0   0   6      760.84      720.35     34.71 o 
   1   0   6      269.57      267.03     17.53 o 
   2   0   6      201.13      196.67      9.77 o 
   3   0   6     1031.02      992.04     38.19 o 
   4   0   6        9.59        8.69      4.65 o 
   5   0   6        6.67       13.76      6.06 o 
   6   0   6       23.81       41.06      6.56 o 
  -7   1   6        0.14       -4.93      4.93 o 
  -6   1   6       57.32       63.60      3.52 o 
  -5   1   6        6.95        9.35      2.65 o 
  -4   1   6       41.69       41.71      5.21 o 
  -3   1   6       20.50       26.99      3.89 o 
  -2   1   6      703.65      726.91     24.90 o 
  -1   1   6       47.04       53.72      4.35 o 
   0   1   6       71.56       60.28      8.03 o 
   1   1   6       26.83       27.82      6.76 o 
   2   1   6       20.19       13.02      3.32 o 
   3   1   6       35.43       30.13      6.49 o 
   4   1   6      101.96       97.71     18.38 o 
   5   1   6      103.07      106.84      9.95 o 
   6   1   6        4.86        6.00      5.58 o 
  -7   2   6        0.14        2.86      5.32 o 
  -6   2   6      169.09      180.69      6.31 o 
  -5   2   6      436.70      446.95     13.81 o 
  -4   2   6      445.90      494.29     20.18 o 
  -3   2   6      195.39      184.89      8.71 o 
  -2   2   6      116.88      126.30      8.93 o 
  -1   2   6      441.52      454.92     25.63 o 
   0   2   6       43.19       45.97      4.11 o 
   1   2   6     1064.50     1023.65     56.65 o 
   2   2   6        5.04        4.00      2.44 o 
   3   2   6        6.63       12.96      6.04 o 
   4   2   6      127.93      134.62     11.96 o 
   5   2   6      148.26      128.29      9.03 o 
   6   2   6        0.04        0.77      5.46 o 
  -7   3   6        7.15        5.09      3.16 o 
  -6   3   6        0.26       -0.47      2.49 o 
  -5   3   6        2.46        4.59      3.00 o 
  -4   3   6       36.69       31.89      5.08 o 
  -3   3   6     3557.97     3710.29     96.97 o 
  -2   3   6     1301.97     1246.90     38.74 o 
  -1   3   6        0.99        0.93      3.98 o 
   0   3   6     1417.32     1456.25     58.66 o 
   1   3   6     1048.65      877.92     30.20 o 
   2   3   6       14.40       12.10      3.87 o 
   3   3   6      214.30      197.77     11.09 o 
   4   3   6      118.51      110.70      9.62 o 
   5   3   6       50.67       51.94      5.93 o 
   6   3   6       54.56       53.20     10.46 o 
  -7   4   6        0.19        1.60      3.06 o 
  -6   4   6       27.60       37.74      4.03 o 
  -5   4   6      124.74      119.42      5.58 o 
  -4   4   6      386.04      386.08     13.54 o 
  -3   4   6      938.86     1010.09     30.86 o 
  -2   4   6        4.13        9.27      3.19 o 
  -1   4   6        0.30       -0.35      3.96 o 
   0   4   6       36.81       39.36      6.24 o 
   1   4   6       20.02       21.24      3.29 o 
   2   4   6       29.06       22.71      2.84 o 
   3   4   6       28.88       22.41      4.26 o 
   4   4   6       33.06       32.32      4.65 o 
   5   4   6       57.54       57.31      6.14 o 
   6   4   6        3.13        8.11     15.53 o 
  -7   5   6       36.16       39.75      3.13 o 
  -6   5   6       16.35       17.69      3.52 o 
  -5   5   6       54.67       52.42      3.95 o 
  -4   5   6     1411.59     1448.97     36.14 o 
  -3   5   6      543.53      582.51     23.45 o 
  -2   5   6     1452.00     1578.50     58.86 o 
  -1   5   6     1374.18     1365.07     39.93 o 
   0   5   6      335.65      333.38     13.46 o 
   1   5   6        1.48       -1.01      2.74 o 
   2   5   6      277.94      275.41     13.33 o 
   3   5   6      101.75       91.25     13.38 o 
   4   5   6       91.77       92.99      6.56 o 
   5   5   6       60.56       69.24      9.88 o 
   6   5   6        1.83       16.70     23.82 o 
  -7   6   6       34.51       46.58      3.81 o 
  -6   6   6       29.09       36.73      4.83 o 
  -5   6   6       67.63       69.44      4.01 o 
  -4   6   6        0.14        3.88      2.56 o 
  -3   6   6        9.59        8.40      4.01 o 
  -2   6   6       32.26       37.41      6.16 o 
  -1   6   6      287.05      284.32     14.84 o 
   0   6   6       83.84       83.69     18.26 o 
   1   6   6      226.29      200.37     10.02 o 
   2   6   6      109.35      100.59      9.22 o 
   3   6   6        0.86        4.57      3.71 o 
   4   6   6       69.71       70.02      7.01 o 
   5   6   6        5.67        4.62      3.74 o 
   6   6   6        1.31       -6.40     19.21 o 
  -7   7   6       70.25       83.72      4.13 o 
  -6   7   6       92.42      102.14      6.23 o 
  -5   7   6      140.43      144.13      6.16 o 
  -4   7   6       48.79       56.05      3.68 o 
  -3   7   6      492.85      476.24     16.61 o 
  -2   7   6      244.84      220.23     17.42 o 
  -1   7   6      680.21      685.92     35.21 o 
   0   7   6      391.20      344.28     24.66 o 
   1   7   6       21.15       19.02      4.09 o 
   2   7   6       16.75       11.03      7.97 o 
   3   7   6      214.46      214.11     10.15 o 
   4   7   6       23.56       25.02      4.66 o 
   5   7   6        0.03        7.37      4.59 o 
  -7   8   6        5.52        5.29      2.58 o 
  -6   8   6        4.32        5.46      2.02 o 
  -5   8   6        0.98        2.67      2.48 o 
  -4   8   6      263.09      282.66      8.39 o 
  -3   8   6      738.36      705.54     21.09 o 
  -2   8   6      119.04      128.04      9.24 o 
  -1   8   6      141.13      177.37     18.28 o 
   0   8   6      938.81     1020.50     63.67 o 
   1   8   6        0.80       -0.89      6.72 o 
   2   8   6        0.87        2.16      3.72 o 
   3   8   6        0.38       -2.90      3.23 o 
   4   8   6       16.64       19.03      4.35 o 
   5   8   6       20.72       26.00      6.35 o 
  -7   9   6       18.63       16.08      2.71 o 
  -6   9   6       46.13       48.87      3.12 o 
  -5   9   6        5.70        7.81      2.55 o 
  -4   9   6        1.13       -1.02      2.41 o 
  -3   9   6       28.94       23.22      3.33 o 
  -2   9   6       35.36       31.14      6.26 o 
  -1   9   6        7.10        6.18     16.35 o 
   0   9   6      327.15      350.07     21.12 o 
   1   9   6       70.69       65.43      9.43 o 
   2   9   6       24.72       22.18     12.47 o 
   3   9   6        1.60        6.91      4.32 o 
   4   9   6       38.91       33.82      4.60 o 
   5   9   6        4.03       13.16      9.14 o 
  -6  10   6       41.72       35.54      3.06 o 
  -5  10   6      113.67      115.83      5.06 o 
  -4  10   6      436.53      420.97     10.88 o 
  -3  10   6      125.67      122.68      7.02 o 
  -2  10   6      377.88      404.00     17.34 o 
  -1  10   6      609.80      449.59     54.05 o 
   0  10   6       19.12        9.27      5.05 o 
   1  10   6      139.43      127.82     30.79 o 
   2  10   6      208.40      210.18     13.58 o 
   3  10   6        5.71        1.58      4.60 o 
   4  10   6        0.83        2.48      4.46 o 
  -6  11   6       89.83      102.49      7.18 o 
  -5  11   6        6.78        5.29      2.44 o 
  -4  11   6       49.73       45.20      5.91 o 
  -3  11   6      197.91      225.70     20.85 o 
  -2  11   6      329.07      344.49     24.71 o 
  -1  11   6      266.60      294.09     26.59 o 
   0  11   6      136.32      156.41     11.31 o 
   1  11   6        3.96        1.45      4.34 o 
   2  11   6       17.12        3.03      5.78 o 
   3  11   6        6.20        0.57      4.92 o 
   4  11   6        3.41       20.75      6.16 o 
  -6  12   6       16.18       16.72      5.30 o 
  -5  12   6       15.82       13.73      5.74 o 
  -4  12   6       19.42       12.72      6.25 o 
  -3  12   6        2.59        0.82      5.47 o 
  -2  12   6        0.03        5.21      7.85 o 
  -1  12   6        4.19        2.13     16.16 o 
   0  12   6       46.69       48.99     28.17 o 
   1  12   6        2.46        1.08      5.41 o 
   2  12   6       17.73       10.39      4.27 o 
   3  12   6        0.49        3.18      5.98 o 
  -5  13   6       29.00       29.68      6.68 o 
  -4  13   6       60.22       66.10      9.55 o 
  -3  13   6       68.18       53.72     18.65 o 
  -2  13   6        8.15       10.18      8.03 o 
  -1  13   6        0.26        2.67      6.73 o 
   0  13   6       36.27       38.51     17.72 o 
   1  13   6       85.24       44.35     25.88 o 
   2  13   6        5.51        7.84      6.69 o 
   3  13   6        1.78        6.35      5.21 o 
  -4  14   6        0.23       -0.58      5.34 o 
  -3  14   6        7.24        5.53      6.34 o 
  -2  14   6       31.78       27.96      5.28 o 
  -1  14   6       31.97       37.17     21.40 o 
   0  14   6       13.77        8.33     19.61 o 
   1  14   6        9.46       12.74     17.56 o 
   2  14   6        1.95       -3.57      5.54 o 
  -4  15   6        4.41        3.77      4.77 o 
  -3  15   6       22.94       20.18      3.94 o 
  -2  15   6       19.17       22.29      6.79 o 
  -1  15   6        3.64       -0.22     16.64 o 
   0  15   6       22.34       25.13     16.91 o 
   1  15   6       38.25       39.23     18.18 o 
  -2  16   6       41.98       53.48     18.52 o 
  -1  16   6        2.09        0.82     14.53 o 
  -1 -16   7        7.13        0.86      3.39 o 
   0 -16   7        2.40        4.08      3.79 o 
   1 -16   7       17.02       25.20      9.86 o 
   2 -16   7        1.17        0.30      4.27 o 
  -2 -15   7        0.45        0.21      3.67 o 
  -1 -15   7       26.07       48.67     17.58 o 
   0 -15   7       50.24       51.04      5.58 o 
   1 -15   7       11.33       14.72      5.15 o 
   2 -15   7       75.54       73.63      9.69 o 
   3 -15   7        0.16      -11.59     11.59 o 
  -3 -14   7       54.11       53.06     10.23 o 
  -2 -14   7       30.72       32.96      5.19 o 
  -1 -14   7        7.23        6.07      4.20 o 
   0 -14   7       32.37       23.39      8.78 o 
   1 -14   7       10.94        7.01      5.00 o 
   2 -14   7        0.04        1.60      4.30 o 
   3 -14   7       36.26       32.24      4.93 o 
   4 -14   7       13.68        9.35      5.74 o 
  -3 -13   7        2.53        4.72      4.53 o 
  -2 -13   7       24.83       31.75      5.45 o 
  -1 -13   7      101.77      100.90      9.43 o 
   0 -13   7       90.18       86.26      8.67 o 
   1 -13   7        9.09        6.33      4.88 o 
   2 -13   7       41.29       44.16      7.06 o 
   3 -13   7        3.32        4.24      3.73 o 
   4 -13   7        1.25        0.22      3.93 o 
   5 -13   7        0.71        0.77      2.65 o 
  -4 -12   7       50.49       69.14      5.49 o 
  -3 -12   7       12.51       14.52      7.19 o 
  -2 -12   7        0.22       -4.05      4.05 o 
  -1 -12   7        7.81        2.10      4.25 o 
   0 -12   7        6.62       -0.86      4.12 o 
   1 -12   7       36.22       54.44      6.56 o 
   2 -12   7        9.61        6.23      3.90 o 
   3 -12   7        4.43        5.41      3.48 o 
   4 -12   7        7.68        4.43      3.81 o 
   5 -12   7       32.50       33.48      3.34 o 
  -5 -11   7       34.61       42.23     11.93 o 
  -4 -11   7       85.72       93.22     15.20 o 
  -3 -11   7        0.01        2.02      4.73 o 
  -2 -11   7        0.13        2.23      3.35 o 
  -1 -11   7       29.17       34.48      5.35 o 
   0 -11   7      107.88      126.33     10.26 o 
   1 -11   7        1.66        4.70      4.76 o 
   2 -11   7        0.30       -2.35      3.98 o 
   3 -11   7      234.76      237.92      9.41 o 
   4 -11   7       32.99       38.40      4.21 o 
   5 -11   7       36.00       37.75      3.64 o 
   6 -11   7        9.49        7.91      2.64 o 
  -5 -10   7        7.30       10.98      5.64 o 
  -4 -10   7       33.87       28.43      8.76 o 
  -3 -10   7       28.50       26.11      3.85 o 
  -2 -10   7       13.29        9.48      3.42 o 
  -1 -10   7      160.94      164.26      8.21 o 
   0 -10   7      103.79      135.01     15.62 o 
   1 -10   7      139.84      120.51      8.11 o 
   2 -10   7       93.24       89.66      6.44 o 
   3 -10   7       22.06       12.80      3.65 o 
   4 -10   7       23.68       18.81      3.83 o 
   5 -10   7        9.27        7.88      3.05 o 
   6 -10   7        1.20        0.40      2.12 o 
  -5  -9   7        0.86        2.99      4.76 o 
  -4  -9   7        4.15       -1.55      7.50 o 
  -3  -9   7        2.44        5.06      2.38 o 
  -2  -9   7      140.95      155.74      9.65 o 
  -1  -9   7        2.89        7.76      4.33 o 
   0  -9   7      358.77      423.36     19.87 o 
   1  -9   7       14.75       14.20      6.07 o 
   2  -9   7      141.93      134.08      7.04 o 
   3  -9   7        0.83        2.92      3.12 o 
   4  -9   7       81.12       78.68      4.67 o 
   5  -9   7       36.19       30.77      4.20 o 
   6  -9   7       13.34       11.25      3.41 o 
  -6  -8   7       11.45       12.13      3.95 o 
  -5  -8   7        5.77        9.22     12.56 o 
  -4  -8   7       97.10      100.10      5.25 o 
  -3  -8   7        6.32        5.60      2.77 o 
  -2  -8   7        0.40        2.25      2.24 o 
  -1  -8   7       27.30       16.94      3.20 o 
   0  -8   7      282.48      281.48     13.88 o 
   1  -8   7      314.53      346.40     25.17 o 
   2  -8   7      187.06      165.60      9.84 o 
   3  -8   7      103.08       94.28      5.62 o 
   4  -8   7        8.39       11.85      3.03 o 
   5  -8   7       77.35       86.71      5.89 o 
   6  -8   7       51.02       61.82      6.48 o 
  -6  -7   7       19.97       13.95      8.40 o 
  -5  -7   7       17.21       15.19      6.56 o 
  -4  -7   7       17.92        8.65      3.01 o 
  -3  -7   7       32.42       31.05      2.80 o 
  -2  -7   7        9.34        4.18      2.19 o 
  -1  -7   7       94.47       76.96      4.75 o 
   0  -7   7      221.99      231.06     21.58 o 
   1  -7   7     1130.28     1095.79     43.87 o 
   2  -7   7      803.34      783.45     31.13 o 
   3  -7   7       89.17       84.66      5.89 o 
   4  -7   7       45.66       37.39      3.79 o 
   5  -7   7       85.01       81.48      7.76 o 
   6  -7   7       10.25        8.03      3.30 o 
   7  -7   7        5.09        4.11      3.72 o 
  -6  -6   7       10.01        8.91      4.40 o 
  -5  -6   7       67.54       71.31      4.91 o 
  -4  -6   7       15.66       12.58      2.34 o 
  -3  -6   7        9.20        5.47      5.90 o 
  -2  -6   7       20.72       40.01      5.21 o 
  -1  -6   7       94.83       63.27      8.08 o 
   0  -6   7      366.54      407.79     14.01 o 
   1  -6   7       51.20       53.00      4.95 o 
   2  -6   7      508.89      440.73     18.63 o 
   3  -6   7      257.74      276.03     20.42 o 
   4  -6   7      337.97      373.28     11.71 o 
   5  -6   7        0.94        3.99      3.65 o 
   6  -6   7       22.70       26.96      4.47 o 
   7  -6   7       41.49       40.33      6.01 o 
  -6  -5   7        1.74        2.43      2.60 o 
  -5  -5   7      153.20      165.50     12.40 o 
  -4  -5   7        4.81        5.49      2.40 o 
  -3  -5   7      341.71      376.74     25.48 o 
  -2  -5   7      191.58      200.48     11.83 o 
  -1  -5   7      136.16      154.81     12.40 o 
   0  -5   7     1979.38     2011.92     72.65 o 
   1  -5   7       10.17        4.72      3.14 o 
   2  -5   7      323.07      347.44     42.60 o 
   3  -5   7       94.23      130.29     22.05 o 
   4  -5   7      130.61      123.52      6.31 o 
   5  -5   7        1.15       -0.92      3.68 o 
   6  -5   7        0.12        4.48      4.20 o 
   7  -5   7       18.35       25.18      5.73 o 
  -7  -4   7        1.68        0.32     19.09 o 
  -6  -4   7       24.62       10.66      2.76 o 
  -5  -4   7        2.82        1.86      2.34 o 
  -4  -4   7        2.29        5.23      2.72 o 
  -3  -4   7       10.24       11.85      5.26 o 
  -2  -4   7       43.29       46.80      6.80 o 
  -1  -4   7       28.79       17.35      5.99 o 
   0  -4   7      973.04      910.18     35.32 o 
   1  -4   7       12.31       15.39      3.33 o 
   2  -4   7      116.14      118.94      6.86 o 
   3  -4   7     1856.28     1872.37    118.23 o 
   4  -4   7      304.98      334.87     12.68 o 
   5  -4   7      164.92      168.45      8.85 o 
   6  -4   7       54.54       69.46      7.50 o 
   7  -4   7        0.01        3.38      4.80 o 
  -7  -3   7       11.31       13.17      3.30 o 
  -6  -3   7        8.13       10.17      2.73 o 
  -5  -3   7        0.03        1.08      2.59 o 
  -4  -3   7        8.97       15.80      5.96 o 
  -3  -3   7      362.40      389.44     26.00 o 
  -2  -3   7      100.62      102.32      7.44 o 
  -1  -3   7      123.37      131.66     21.37 o 
   1  -3   7       81.04       92.55      8.75 o 
   2  -3   7      213.96      263.48     14.66 o 
   3  -3   7      296.63      304.74     20.04 o 
   4  -3   7        4.38        5.87      3.37 o 
   5  -3   7        0.29        3.79      4.02 o 
   6  -3   7      191.79      223.88     10.87 o 
  -7  -2   7        0.45        1.84      3.06 o 
  -6  -2   7       27.39       24.53      2.97 o 
  -5  -2   7      199.53      246.07     19.61 o 
  -4  -2   7      133.70      137.68     14.43 o 
  -3  -2   7       11.44       19.46      4.95 o 
  -2  -2   7        4.87       -3.34      3.34 o 
  -1  -2   7     3507.70     3692.88    152.49 o 
   0  -2   7      141.48      161.91      9.08 o 
   1  -2   7        8.76        5.23      2.38 o 
   2  -2   7     3866.56     3971.51    142.78 o 
   3  -2   7        1.62       -6.60     11.58 o 
   4  -2   7      216.93      222.06      9.46 o 
   5  -2   7        0.52        3.20      3.16 o 
   6  -2   7        0.99       -1.07      4.43 o 
  -7  -1   7        3.82        4.76      3.50 o 
  -6  -1   7       75.11       67.94      8.72 o 
  -5  -1   7      115.80      109.75      4.92 o 
  -4  -1   7      124.08      130.46     13.40 o 
  -3  -1   7        9.17        4.62      4.01 o 
  -2  -1   7      187.09      205.55      8.00 o 
  -1  -1   7       45.53       43.08      7.41 o 
   0  -1   7      479.96      506.29     27.45 o 
   1  -1   7     1936.50     1937.58    122.05 o 
   2  -1   7      135.50      134.57      9.63 o 
   3  -1   7      449.09      450.85     17.09 o 
   4  -1   7      581.08      598.94     21.75 o 
   5  -1   7      606.24      615.99     17.72 o 
   6  -1   7        4.11       11.33      5.44 o 
  -7   0   7        0.62       -2.60      2.60 o 
  -6   0   7       64.00       72.52      3.91 o 
  -5   0   7      209.83      211.74      6.78 o 
  -4   0   7       34.34       25.63      6.05 o 
  -3   0   7       33.01       20.44      5.06 o 
  -2   0   7       68.30       67.70      4.91 o 
  -1   0   7      397.17      419.78     24.34 o 
   0   0   7       24.24       20.68      3.30 o 
   1   0   7        8.58        9.29      6.00 o 
   2   0   7      157.15      180.06     19.85 o 
   3   0   7        0.60        6.05      3.54 o 
   4   0   7        0.27        3.26      4.54 o 
   5   0   7       64.88       77.47      8.52 o 
   6   0   7      123.38      119.06      9.53 o 
  -7   1   7       10.71        4.88      5.63 o 
  -6   1   7       10.90       17.03      2.76 o 
  -5   1   7       58.45       63.19      4.45 o 
  -4   1   7      337.54      354.85     31.21 o 
  -3   1   7      863.63      911.88     31.36 o 
  -2   1   7        7.59        9.03      2.27 o 
  -1   1   7     1318.92     1300.77     53.23 o 
   0   1   7    12430.54    11241.56    449.42 o 
   1   1   7      765.55      731.07     43.15 o 
   2   1   7     1389.40     1494.20     57.37 o 
   3   1   7      118.16      128.88      8.86 o 
   4   1   7       19.91       19.59      4.65 o 
   5   1   7      112.72      112.74      8.37 o 
   6   1   7       87.86       97.50      8.86 o 
  -7   2   7       19.52       23.20      5.91 o 
  -6   2   7      267.71      275.65      9.71 o 
  -5   2   7      162.96      158.42      7.32 o 
  -4   2   7       50.24       58.58      6.09 o 
  -3   2   7      142.53      152.01      7.38 o 
  -2   2   7      750.60      692.37     21.95 o 
  -1   2   7     1435.32     1410.10     64.05 o 
   0   2   7     1853.19     1939.59     84.18 o 
   1   2   7       37.83       44.57      6.85 o 
   2   2   7        2.25        3.97      2.92 o 
   3   2   7      752.24      723.90     29.79 o 
   4   2   7      364.09      332.05     11.41 o 
   5   2   7      440.07      474.16     34.36 o 
   6   2   7        0.23        2.23      5.11 o 
  -7   3   7       29.75       42.86      7.16 o 
  -6   3   7       45.81       49.22      4.33 o 
  -5   3   7       48.23       59.31      4.72 o 
  -4   3   7     1434.26     1537.51     51.15 o 
  -3   3   7      268.17      267.94      9.39 o 
  -2   3   7     2952.48     2945.89     77.23 o 
  -1   3   7      135.35      151.59      6.85 o 
   0   3   7      168.22      166.87     15.18 o 
   1   3   7     2000.63     2050.46     68.25 o 
   2   3   7       82.76       61.25      4.58 o 
   3   3   7        8.63        7.22      2.93 o 
   4   3   7       65.04       71.26      6.98 o 
   5   3   7        0.52        0.78      6.03 o 
   6   3   7        4.12        5.71      5.02 o 
  -7   4   7       45.35       57.83      4.28 o 
  -6   4   7        1.94       -0.85      2.63 o 
  -5   4   7      417.20      445.69     12.35 o 
  -4   4   7        8.32       10.70      3.14 o 
  -3   4   7      364.50      354.08     16.03 o 
  -2   4   7      921.80      953.07     27.70 o 
  -1   4   7      197.06      202.94     10.22 o 
   0   4   7      532.16      495.93     15.46 o 
   1   4   7      182.58      155.12     11.65 o 
   2   4   7      667.48      575.29     18.84 o 
   3   4   7      429.35      435.20     24.92 o 
   4   4   7      332.03      348.07     15.43 o 
   5   4   7       14.16       13.09      5.10 o 
   6   4   7       24.27       21.30      6.74 o 
  -7   5   7       38.51       53.40      5.03 o 
  -6   5   7       33.39       37.11      3.19 o 
  -5   5   7       27.91       29.37      3.29 o 
  -4   5   7        2.28        5.29      2.99 o 
  -3   5   7      291.54      262.11     11.98 o 
  -2   5   7        6.47        7.12      3.85 o 
  -1   5   7      412.06      417.39     14.66 o 
   0   5   7      691.07      657.39     19.37 o 
   1   5   7        2.71        2.60      2.82 o 
   2   5   7      107.84       99.71      7.10 o 
   3   5   7       93.73       96.02      5.39 o 
   4   5   7        7.28        8.03      3.70 o 
   5   5   7        0.07       -0.17      4.96 o 
   6   5   7       46.68       50.54      7.85 o 
  -7   6   7        1.80        6.33      2.31 o 
  -6   6   7       12.58       13.19      3.00 o 
  -5   6   7        6.31        7.61      2.48 o 
  -4   6   7      931.90      925.62     18.78 o 
  -3   6   7      107.77      100.14      5.93 o 
  -2   6   7        3.58        5.64      5.18 o 
  -1   6   7      269.91      294.90     13.74 o 
   0   6   7      149.21      112.53      8.78 o 
   1   6   7       11.88       11.54      3.37 o 
   2   6   7      241.71      251.18     13.20 o 
   3   6   7      269.49      264.14     11.39 o 
   4   6   7       16.25       19.20      4.35 o 
   5   6   7        1.45        4.46      5.44 o 
   6   6   7        3.27       17.80      4.96 o 
  -7   7   7       12.45       11.77      3.25 o 
  -6   7   7        2.82        2.94      2.65 o 
  -5   7   7       97.62       97.89      4.71 o 
  -4   7   7       86.60       83.34      4.34 o 
  -3   7   7        2.21       -0.86      2.96 o 
  -2   7   7       29.64       30.77     10.75 o 
  -1   7   7     2074.53     2276.20    102.31 o 
   0   7   7       26.74       16.52      4.16 o 
   1   7   7      119.28      132.01     10.52 o 
   2   7   7        4.06        5.01      5.37 o 
   3   7   7       92.82       83.65      6.15 o 
   4   7   7        3.51        6.22      5.61 o 
   5   7   7       30.78       36.96     11.53 o 
  -7   8   7       57.62       60.52      3.42 o 
  -6   8   7       14.20       16.78      2.43 o 
  -5   8   7      376.42      407.63     11.40 o 
  -4   8   7        3.48        1.86      2.50 o 
  -3   8   7       29.15       29.40      3.45 o 
  -2   8   7       72.39       66.35      7.19 o 
  -1   8   7      197.03      179.03     22.54 o 
   0   8   7       13.27       10.79      4.53 o 
   1   8   7      148.11      136.92     14.56 o 
   2   8   7       30.18       36.30      6.74 o 
   3   8   7       14.82        8.38      4.18 o 
   4   8   7      178.83      190.11     10.57 o 
   5   8   7        5.99        8.11      5.27 o 
  -6   9   7        3.47        3.30      3.40 o 
  -5   9   7      142.33      142.79      5.70 o 
  -4   9   7      296.05      302.00     11.03 o 
  -3   9   7      485.52      504.59     15.63 o 
  -2   9   7      461.08      508.66     19.79 o 
  -1   9   7       38.53       44.11     24.07 o 
   0   9   7      316.33      355.45     16.26 o 
   1   9   7       55.65       57.80      6.58 o 
   2   9   7      213.08      230.14     14.45 o 
   3   9   7       20.26       17.16      5.16 o 
   4   9   7        8.99       11.52      5.26 o 
   5   9   7        0.34       -3.34      4.62 o 
  -6  10   7       11.67        9.84      1.83 o 
  -5  10   7       67.07       61.23      4.03 o 
  -4  10   7       12.98       13.51      2.63 o 
  -3  10   7      176.96      215.07     10.78 o 
  -2  10   7      108.08      108.60     12.44 o 
  -1  10   7      360.51      380.41     37.01 o 
   0  10   7       70.36       65.92     14.57 o 
   1  10   7        7.98       10.86      5.34 o 
   2  10   7        0.79        0.85      5.51 o 
   3  10   7      182.16      184.33     12.12 o 
   4  10   7        7.08       20.12     12.88 o 
  -6  11   7       24.27       33.36      8.13 o 
  -5  11   7       22.29       16.39      2.58 o 
  -4  11   7       66.86       61.39     11.88 o 
  -3  11   7       77.55       91.49      9.06 o 
  -2  11   7       82.62       85.10     12.07 o 
  -1  11   7        0.88        2.21     17.63 o 
   0  11   7      103.68       93.54     12.23 o 
   1  11   7       22.18       13.73      6.46 o 
   2  11   7        0.05       -3.13      3.96 o 
   3  11   7        0.36       12.31     11.12 o 
   4  11   7        8.52       15.03      5.92 o 
  -5  12   7        3.60        5.79      5.49 o 
  -4  12   7        3.14        0.73      6.25 o 
  -3  12   7       63.60       51.87      7.11 o 
  -2  12   7      162.14      186.28     15.16 o 
  -1  12   7       10.34        5.98      6.75 o 
   0  12   7       96.45      104.88     15.85 o 
   1  12   7        6.77        9.63      5.84 o 
   2  12   7      336.77      295.92     21.28 o 
   3  12   7       17.70       11.87      6.38 o 
  -5  13   7       10.47       18.95      5.83 o 
  -4  13   7        6.82        2.20      5.80 o 
  -3  13   7        1.65       -4.20      9.68 o 
  -2  13   7        9.38       10.29      7.24 o 
  -1  13   7        0.02        2.39      6.45 o 
   0  13   7       16.17       13.08      6.71 o 
   1  13   7       34.21       27.67     20.93 o 
   2  13   7       24.05       13.04      6.41 o 
  -4  14   7        8.22        6.52      5.15 o 
  -3  14   7       51.15       35.96      9.97 o 
  -2  14   7        5.78        3.85      4.30 o 
  -1  14   7        0.63        6.82     18.54 o 
   0  14   7        0.33        1.54     18.25 o 
   1  14   7       99.24      128.51     25.79 o 
  -3  15   7       11.26        6.87      3.48 o 
  -2  15   7       17.38       17.95      5.59 o 
  -1  15   7       42.24       42.61     20.03 o 
   0  15   7        6.04        3.58     15.21 o 
   1  15   7        0.65        1.50     14.47 o 
  -1 -16   8        3.54        2.78      3.24 o 
   0 -16   8        3.54        8.64     12.16 o 
   1 -16   8       13.93       15.90      5.01 o 
   2 -16   8        6.53        3.49      5.93 o 
  -2 -15   8       20.72       25.15      6.79 o 
  -1 -15   8       11.52       21.92      7.33 o 
   0 -15   8        3.84        1.16      8.07 o 
   1 -15   8        1.78       -3.27      5.58 o 
   2 -15   8        1.95        3.69      6.50 o 
   3 -15   8        9.84       10.69     15.71 o 
  -3 -14   8        3.44       14.77     10.68 o 
  -2 -14   8        2.88        5.19      4.03 o 
  -1 -14   8       17.01       13.46      4.42 o 
   0 -14   8       27.59       31.79      7.66 o 
   1 -14   8       85.54       77.86      8.13 o 
   2 -14   8        7.60       10.06      3.85 o 
   3 -14   8        4.84       10.58      4.83 o 
   4 -14   8        6.93        1.81      3.94 o 
  -3 -13   8       15.35       16.29      4.70 o 
  -2 -13   8       12.95       21.76      4.54 o 
  -1 -13   8        4.41        2.46      4.81 o 
   0 -13   8       52.82       63.22      7.57 o 
   1 -13   8       58.52       62.66      7.18 o 
   2 -13   8        3.08       -1.07      3.94 o 
   3 -13   8        3.50        7.20      3.77 o 
   4 -13   8       78.25       82.35     12.45 o 
   5 -13   8        4.01        8.88      3.46 o 
  -4 -12   8        8.51        7.89      4.02 o 
  -3 -12   8        7.14        5.37      5.41 o 
  -2 -12   8        3.58        6.42      4.21 o 
  -1 -12   8       12.27       11.05      4.84 o 
   0 -12   8       21.73       23.14      4.90 o 
   1 -12   8        7.04        6.75      4.45 o 
   2 -12   8        6.08        7.92      4.94 o 
   3 -12   8        0.29        4.10      3.73 o 
   4 -12   8       26.88       16.73      3.77 o 
   5 -12   8        5.73        8.15      2.51 o 
  -4 -11   8       83.00       98.05     17.30 o 
  -3 -11   8       19.90       20.46      4.36 o 
  -2 -11   8       10.57       11.09      3.58 o 
  -1 -11   8       68.84       63.33      5.74 o 
   0 -11   8        3.11        0.38      4.12 o 
   1 -11   8       30.96       27.86      5.11 o 
   2 -11   8        0.70        0.71      3.90 o 
   3 -11   8      633.46      638.42     20.35 o 
   4 -11   8       12.38        9.54      3.63 o 
   5 -11   8        2.62        0.96      2.67 o 
   6 -11   8        6.67        7.11      4.09 o 
  -5 -10   8        7.45        6.84      7.73 o 
  -4 -10   8       10.55       17.57     14.14 o 
  -3 -10   8        0.76       -0.97      2.96 o 
  -2 -10   8       10.57        8.57      3.21 o 
  -1 -10   8        0.00        3.31      3.68 o 
   0 -10   8      123.05      128.49      9.47 o 
   1 -10   8       38.09       30.52      4.76 o 
   2 -10   8       58.26       63.04      6.44 o 
   3 -10   8       70.22       68.83      6.27 o 
   4 -10   8       68.30       80.69      5.05 o 
   5 -10   8       39.20       46.55      7.31 o 
   6 -10   8       54.55       69.52      3.64 o 
  -5  -9   8       45.45       25.23     30.11 o 
  -4  -9   8        1.53       -2.66      4.81 o 
  -3  -9   8       40.53       46.67      4.02 o 
  -2  -9   8       63.37       63.14      5.37 o 
  -1  -9   8       37.50       38.36      4.51 o 
   0  -9   8       22.75       19.14     10.28 o 
   1  -9   8      148.58      147.68     12.22 o 
   2  -9   8      113.16      115.08      8.72 o 
   3  -9   8      172.98      168.07      9.14 o 
   4  -9   8      107.30      106.49      5.12 o 
   5  -9   8        1.26        3.04      3.31 o 
   6  -9   8        0.02        1.06      3.51 o 
  -6  -8   8        0.24        5.79      4.39 o 
  -5  -8   8        2.68        1.24     11.17 o 
  -4  -8   8        0.57        1.76      2.27 o 
  -3  -8   8        2.30        2.02      2.01 o 
  -2  -8   8      518.75      541.92     19.09 o 
  -1  -8   8       13.51       21.55      6.79 o 
   0  -8   8       49.45       39.98      4.60 o 
   1  -8   8      353.80      365.13     26.37 o 
   2  -8   8       58.04       55.55      5.54 o 
   3  -8   8      916.42      904.05     27.31 o 
   4  -8   8       75.20       83.45      4.86 o 
   5  -8   8       11.42        6.96      3.66 o 
   6  -8   8       31.68       38.83      7.44 o 
  -6  -7   8       30.51       11.04      8.02 o 
  -5  -7   8        0.57       -3.76      3.82 o 
  -4  -7   8      229.87      223.77      8.04 o 
  -3  -7   8       29.68       19.03      2.44 o 
  -2  -7   8       39.55       38.73      3.99 o 
  -1  -7   8       43.71       38.05      4.00 o 
   0  -7   8       54.02       59.16     16.05 o 
   1  -7   8       16.60       14.39      3.73 o 
   2  -7   8       14.55       16.77      4.45 o 
   3  -7   8       75.01       74.76      5.43 o 
   4  -7   8      154.93      147.43      6.43 o 
   5  -7   8       70.92       79.25      5.52 o 
   6  -7   8       67.52       72.60      7.07 o 
  -6  -6   8        5.51        4.13      2.76 o 
  -5  -6   8        7.24       -1.73      3.02 o 
  -4  -6   8        2.59       -3.16      3.89 o 
  -3  -6   8      232.04      262.34     28.20 o 
  -2  -6   8       66.97       69.09      7.51 o 
  -1  -6   8      811.49      766.87     25.92 o 
   0  -6   8      468.83      421.03     14.52 o 
   1  -6   8      144.95      147.39      8.78 o 
   2  -6   8      818.98      845.47     33.28 o 
   3  -6   8      350.10      348.17     47.47 o 
   4  -6   8        2.01        5.01      3.33 o 
   5  -6   8      113.39      124.25      6.90 o 
   6  -6   8       15.12       18.50      5.62 o 
  -6  -5   8       38.24       31.88      6.01 o 
  -5  -5   8        5.09        2.77      2.87 o 
  -4  -5   8        5.03        4.27      2.22 o 
  -3  -5   8       62.81       55.57      7.80 o 
  -2  -5   8      106.36       77.16     11.64 o 
  -1  -5   8     1079.70      996.35     57.32 o 
   0  -5   8      225.34      223.23      9.67 o 
   1  -5   8      157.74      152.08      8.29 o 
   2  -5   8     1123.64     1068.26     38.42 o 
   3  -5   8      532.03      500.20     57.48 o 
   4  -5   8      114.97      114.34      5.88 o 
   5  -5   8      139.48      146.40     15.51 o 
   6  -5   8        9.46        5.34      4.01 o 
  -7  -4   8        5.21        3.65     18.37 o 
  -6  -4   8        3.98        9.05      2.65 o 
  -5  -4   8       22.45       20.96      2.91 o 
  -4  -4   8        1.86        0.61      2.54 o 
  -3  -4   8        1.69       -2.03      4.75 o 
  -2  -4   8     1189.45     1340.15     76.99 o 
  -1  -4   8      221.44      262.99     20.76 o 
   0  -4   8       36.02       34.48      7.15 o 
   1  -4   8     1074.67     1148.03     40.27 o 
   2  -4   8       22.10       28.63      4.96 o 
   3  -4   8       33.73       41.81     20.66 o 
   4  -4   8       42.92       46.69      4.59 o 
   5  -4   8       46.40       39.03      5.29 o 
   6  -4   8        3.48        1.09      7.61 o 
   7  -4   8       69.54       84.78      8.76 o 
  -7  -3   8        0.10       -0.89      2.68 o 
  -6  -3   8       21.91       27.32      5.77 o 
  -5  -3   8      492.73      472.68     22.19 o 
  -4  -3   8       51.45       52.65      4.50 o 
  -3  -3   8     1041.00     1091.67     64.46 o 
  -2  -3   8        9.84        6.05      3.49 o 
  -1  -3   8      255.34      261.31     11.55 o 
   1  -3   8      247.55      230.12      9.61 o 
   2  -3   8      324.74      313.04     13.50 o 
   3  -3   8     1206.81     1229.25     57.17 o 
   4  -3   8      984.06      939.29     26.20 o 
   5  -3   8        5.58       10.19      4.85 o 
   6  -3   8       11.85       13.52      4.13 o 
  -7  -2   8        5.98        8.85      3.17 o 
  -6  -2   8       31.51       24.09      3.46 o 
  -5  -2   8       47.88       49.74      4.67 o 
  -4  -2   8       26.83       29.08      7.41 o 
  -3  -2   8        9.70       15.95      4.64 o 
  -2  -2   8       72.21       92.14      4.98 o 
  -1  -2   8      655.73      629.71     21.56 o 
   0  -2   8      234.89      206.12     14.23 o 
   1  -2   8      215.63      225.24     12.04 o 
   2  -2   8     2614.46     2675.66     80.81 o 
   3  -2   8      824.26      898.55     39.91 o 
   4  -2   8       20.56       19.68      3.11 o 
   5  -2   8       54.75       58.87      4.62 o 
   6  -2   8       95.56       87.87      6.79 o 
  -7  -1   8       21.53       24.27      4.09 o 
  -6  -1   8      280.78      257.40     10.18 o 
  -5  -1   8      155.77      160.36      5.98 o 
  -4  -1   8      787.18      818.12     50.39 o 
  -3  -1   8       63.51       62.42      7.07 o 
  -2  -1   8        2.01        0.01      2.11 o 
  -1  -1   8      392.77      369.40     15.80 o 
   0  -1   8     2175.51     2099.96     63.29 o 
   1  -1   8      142.44      145.03     16.79 o 
   2  -1   8       21.52       21.59      3.58 o 
   3  -1   8       11.38       15.24      4.84 o 
   4  -1   8        0.61        0.94      3.00 o 
   5  -1   8       41.77       42.02      4.23 o 
   6  -1   8       21.67       27.63     13.77 o 
  -7   0   8        1.30        3.83      2.73 o 
  -6   0   8       27.80       26.19      2.55 o 
  -5   0   8       52.17       50.84      3.62 o 
  -4   0   8      269.22      287.80     18.14 o 
  -3   0   8      141.37      139.29     11.10 o 
  -2   0   8     1556.05     1578.22     48.05 o 
  -1   0   8     6334.26     6322.11    200.16 o 
   0   0   8      805.25      827.36     36.36 o 
   1   0   8     4942.59     5293.63    179.40 o 
   2   0   8     1479.70     1535.79     48.04 o 
   3   0   8       27.54       33.31      4.96 o 
   4   0   8      571.27      588.31     15.30 o 
   5   0   8        4.67        3.29      3.86 o 
   6   0   8        4.25        1.54      4.02 o 
  -7   1   8       35.02       34.67      3.80 o 
  -6   1   8       45.73       47.01      3.95 o 
  -5   1   8      678.90      661.59     15.16 o 
  -4   1   8       20.13       25.57      6.31 o 
  -3   1   8        0.66        1.46      2.64 o 
  -2   1   8     1796.10     1872.13     55.53 o 
  -1   1   8      124.91      106.72      7.56 o 
   0   1   8      212.88      243.47     20.34 o 
   1   1   8      947.16      993.36     39.48 o 
   2   1   8       49.40       54.38      5.29 o 
   3   1   8      431.91      367.07     17.14 o 
   4   1   8      272.19      303.03     13.56 o 
   5   1   8        8.03       -1.74      5.84 o 
   6   1   8       30.63       29.71      5.68 o 
  -7   2   8       11.09       15.69      2.45 o 
  -6   2   8      327.81      316.83     11.33 o 
  -5   2   8      129.99      118.54      5.33 o 
  -4   2   8       43.36       46.29      5.73 o 
  -3   2   8     1426.76     1410.56     36.89 o 
  -2   2   8     1250.42     1319.90     34.87 o 
  -1   2   8     3274.88     3307.97    182.61 o 
   0   2   8      717.85      697.25     28.62 o 
   1   2   8     1103.81     1088.71     41.31 o 
   2   2   8      270.57      265.87     25.77 o 
   3   2   8       71.93       71.45      6.73 o 
   4   2   8        1.30       -1.80      3.10 o 
   5   2   8       49.71       40.75      7.15 o 
   6   2   8        0.34        1.65      5.16 o 
  -7   3   8       37.53       36.93      2.53 o 
  -6   3   8        4.57        7.44      2.29 o 
  -5   3   8        2.69        7.78      3.37 o 
  -4   3   8      293.66      293.07     10.09 o 
  -3   3   8       65.76       70.05      5.22 o 
  -2   3   8       82.97       88.24      5.71 o 
  -1   3   8     4229.05     4351.08    118.51 o 
   0   3   8      123.74      138.38      7.29 o 
   1   3   8      240.04      241.53     10.25 o 
   2   3   8      462.55      431.07     14.78 o 
   3   3   8      622.66      565.31     20.23 o 
   4   3   8       40.32       33.10      3.71 o 
   5   3   8       25.49       26.51      6.19 o 
   6   3   8       10.09       12.87      6.38 o 
  -7   4   8        7.24       10.34      2.31 o 
  -6   4   8       42.83       57.87      4.46 o 
  -5   4   8      176.50      186.82      7.03 o 
  -4   4   8      195.24      211.50      8.48 o 
  -3   4   8      253.75      236.57     11.96 o 
  -2   4   8      249.02      220.44     10.15 o 
  -1   4   8      198.58      239.25     11.24 o 
   0   4   8      248.75      267.96     10.91 o 
   1   4   8       37.53       36.16      4.80 o 
   2   4   8      243.07      228.93     11.26 o 
   3   4   8        0.05       -0.65      4.32 o 
   4   4   8       72.46       69.75      5.91 o 
   5   4   8        5.81       10.01      5.09 o 
   6   4   8        1.33        4.68      5.79 o 
  -7   5   8        7.03        7.51      2.37 o 
  -6   5   8       20.53       26.48      3.02 o 
  -5   5   8      404.86      424.08     11.27 o 
  -4   5   8       75.34       74.29      5.13 o 
  -3   5   8       19.08        8.63      4.55 o 
  -2   5   8     1193.00     1165.75     29.17 o 
  -1   5   8        8.30        4.58      4.83 o 
   0   5   8        9.24        5.01      2.68 o 
   1   5   8      132.18      125.68      6.27 o 
   2   5   8       34.99       34.87      4.48 o 
   3   5   8        8.48       13.31      3.31 o 
   4   5   8        2.61        1.06      4.13 o 
   5   5   8        0.54        8.72      7.06 o 
   6   5   8       33.42       30.88      6.27 o 
  -7   6   8       70.85       88.65      5.39 o 
  -6   6   8       97.04       88.96      6.41 o 
  -5   6   8        2.41        4.40      2.51 o 
  -4   6   8      454.33      430.83     10.48 o 
  -3   6   8       61.23       70.59      6.50 o 
  -2   6   8       66.60       68.36     12.53 o 
  -1   6   8       26.85       24.35      6.05 o 
   0   6   8     1880.04     2131.43     77.73 o 
   1   6   8      361.88      333.65     15.50 o 
   2   6   8      404.06      429.53     19.39 o 
   3   6   8        1.45        5.36      4.53 o 
   4   6   8        1.78        1.84      3.79 o 
   5   6   8        2.56        3.90      4.63 o 
  -7   7   8        0.96       -0.10      2.80 o 
  -6   7   8      248.53      264.82      8.11 o 
  -5   7   8        0.24        1.74      2.29 o 
  -4   7   8      497.78      506.97     12.61 o 
  -3   7   8       91.93       86.21      5.47 o 
  -2   7   8       32.09       37.03      5.68 o 
  -1   7   8       75.37       83.84     19.46 o 
   0   7   8        1.70       -1.73      3.52 o 
   1   7   8       33.12       25.65     11.16 o 
   2   7   8       46.88       51.57      6.91 o 
   3   7   8      140.11      143.26      9.41 o 
   4   7   8       14.20       11.43      5.29 o 
   5   7   8        0.14        1.80      6.26 o 
  -7   8   8        5.67        4.32      2.94 o 
  -6   8   8      150.88      165.02      8.12 o 
  -5   8   8       23.30       20.67      2.72 o 
  -4   8   8      219.97      214.53      7.01 o 
  -3   8   8       90.11       96.56      5.18 o 
  -2   8   8       80.73       94.47      9.21 o 
  -1   8   8      458.12      490.20     30.04 o 
   0   8   8      110.14       94.84      9.91 o 
   1   8   8      126.55      131.05      9.45 o 
   2   8   8       89.00       82.92      7.57 o 
   3   8   8       59.24       64.83      7.08 o 
   4   8   8       20.73       16.61      5.33 o 
   5   8   8       35.75       51.53      7.53 o 
  -6   9   8       54.80       57.87      3.65 o 
  -5   9   8       54.39       43.72      3.72 o 
  -4   9   8       48.23       38.77      3.50 o 
  -3   9   8       53.25       43.89      5.90 o 
  -2   9   8      377.89      358.28     27.41 o 
  -1   9   8       25.18       26.05     18.19 o 
   0   9   8      420.74      393.27     17.59 o 
   1   9   8       29.06       29.35      7.25 o 
   2   9   8      325.57      310.04     13.33 o 
   3   9   8        0.69        6.68      5.02 o 
   4   9   8       15.76       10.37      4.86 o 
   5   9   8       22.70       28.87      5.35 o 
  -6  10   8       22.09       13.06      2.55 o 
  -5  10   8       39.00       29.42      3.80 o 
  -4  10   8        2.04        3.30      3.09 o 
  -3  10   8       12.93       13.01      5.80 o 
  -2  10   8        5.52        1.56      8.66 o 
  -1  10   8      341.96      364.99     20.18 o 
   0  10   8       78.28       90.11     20.35 o 
   1  10   8      152.10      123.36     13.93 o 
   2  10   8        3.16       -3.96      3.96 o 
   3  10   8       22.57       11.78      5.47 o 
   4  10   8        0.04        1.73      5.54 o 
  -6  11   8        7.43        7.77      3.68 o 
  -5  11   8        1.02        2.63      3.30 o 
  -4  11   8        0.02       -3.05      5.06 o 
  -3  11   8       19.85       22.92      6.28 o 
  -2  11   8      115.22      112.97     12.71 o 
  -1  11   8        5.60        9.08      7.70 o 
   0  11   8       32.84       37.79      8.59 o 
   1  11   8      336.18      315.19     23.28 o 
   2  11   8       66.83       47.78      6.48 o 
   3  11   8        2.54        7.86      6.48 o 
   4  11   8       37.71       52.06      7.02 o 
  -5  12   8        7.43        5.56      5.05 o 
  -4  12   8       35.38       30.57     11.65 o 
  -3  12   8       12.56        4.97      5.10 o 
  -2  12   8       17.29       14.68      7.45 o 
  -1  12   8       12.63       11.16      6.26 o 
   0  12   8       12.85        6.67      7.11 o 
   1  12   8       46.94       45.68     29.96 o 
   2  12   8       19.49       14.73      7.78 o 
   3  12   8       25.69       16.44      6.15 o 
  -5  13   8        1.49       -0.66      4.63 o 
  -4  13   8       12.38        6.13      5.59 o 
  -3  13   8       21.63        9.17      6.89 o 
  -2  13   8        1.73        9.75      5.36 o 
  -1  13   8       15.80       15.89      6.48 o 
   0  13   8       14.58       13.41      6.72 o 
   1  13   8        0.95       -4.81     19.75 o 
   2  13   8        2.40       -1.97     20.11 o 
  -4  14   8        3.59       -2.09      7.07 o 
  -3  14   8        6.87        7.37      3.57 o 
  -2  14   8       20.94       18.00      6.59 o 
  -1  14   8        5.50        0.83      5.47 o 
   0  14   8        9.53        1.81     17.49 o 
   1  14   8        0.56       -2.15      4.82 o 
  -3  15   8        2.42        8.19      5.12 o 
  -2  15   8        0.31        3.04      4.69 o 
  -1  15   8       36.58       33.74     18.00 o 
   0  15   8        0.12       -5.02     14.62 o 
   0 -16   9        2.52        4.45      3.56 o 
   1 -16   9        3.71        7.07      8.04 o 
   2 -16   9        2.27       -1.17      9.92 o 
  -2 -15   9       12.42       19.23      3.82 o 
  -1 -15   9        0.14        1.30      3.88 o 
   0 -15   9       22.62       23.46      4.90 o 
   1 -15   9       14.46       17.39      6.82 o 
   2 -15   9        3.08       -0.40      6.18 o 
   3 -15   9       44.57       48.94     15.32 o 
  -3 -14   9        6.20        7.44      5.13 o 
  -2 -14   9       18.58       34.50      7.98 o 
  -1 -14   9       10.90       12.38      4.26 o 
   0 -14   9        0.04        1.82      4.67 o 
   1 -14   9        0.57        0.10      4.96 o 
   2 -14   9        1.06        4.84      3.78 o 
   3 -14   9       13.63        9.74      4.86 o 
   4 -14   9        0.02       -2.95      3.79 o 
  -3 -13   9        4.54        6.02      4.38 o 
  -2 -13   9        0.49       -1.72      3.85 o 
  -1 -13   9        1.81        3.09      4.73 o 
   0 -13   9       19.27       21.13      5.41 o 
   1 -13   9        2.96        1.41      4.28 o 
   2 -13   9       79.10       83.51     14.62 o 
   3 -13   9       19.33       12.40      3.53 o 
   4 -13   9        0.57        1.24      4.25 o 
   5 -13   9        0.83       -2.34      4.35 o 
  -4 -12   9        1.02        1.86      3.62 o 
  -3 -12   9       44.54       49.47      7.17 o 
  -2 -12   9       30.39       33.39      5.25 o 
  -1 -12   9        7.75        2.40      4.70 o 
   0 -12   9        5.12       11.05      4.25 o 
   1 -12   9        0.66        0.76      3.31 o 
   2 -12   9      162.04      176.18     10.37 o 
   3 -12   9        0.57        2.24      3.70 o 
   4 -12   9       80.56       74.12      6.69 o 
   5 -12   9       62.21       52.26      4.84 o 
  -4 -11   9        2.77        5.09      7.04 o 
  -3 -11   9       16.27       13.94      5.39 o 
  -2 -11   9        0.40       -2.44      3.28 o 
  -1 -11   9      113.03      122.33      7.29 o 
   0 -11   9        6.31        1.56      4.37 o 
   1 -11   9       45.56       43.24      5.33 o 
   2 -11   9       61.44       48.35      7.75 o 
   3 -11   9        0.55        0.02      3.45 o 
   4 -11   9        0.65        0.38      2.75 o 
   5 -11   9       19.11       26.71      6.40 o 
  -5 -10   9        4.67       -1.89      3.35 o 
  -4 -10   9       67.10       75.20     18.59 o 
  -3 -10   9      162.10      198.85     10.73 o 
  -2 -10   9       96.37       94.89      7.64 o 
  -1 -10   9       10.84        7.70      3.94 o 
   0 -10   9       78.98       76.74      8.07 o 
   1 -10   9      192.64      210.24     14.48 o 
   2 -10   9      184.75      193.20     13.63 o 
   3 -10   9       77.84       83.81     11.95 o 
   4 -10   9        5.03        2.76      2.99 o 
   5 -10   9       35.87       38.99      4.10 o 
   6 -10   9        2.27        1.24      2.52 o 
  -5  -9   9        7.37        5.49     10.45 o 
  -4  -9   9        3.15        3.32      4.05 o 
  -3  -9   9       16.89       15.63      2.70 o 
  -2  -9   9        0.44        2.89      2.82 o 
  -1  -9   9       41.44       53.81      9.63 o 
   0  -9   9        2.90       -1.33      4.66 o 
   1  -9   9        5.03        3.98      3.75 o 
   2  -9   9      281.77      283.71     11.53 o 
   3  -9   9      298.90      318.21     10.47 o 
   4  -9   9        8.94        6.68      3.15 o 
   5  -9   9      131.85      159.00      8.72 o 
   6  -9   9        0.94       -0.26      2.16 o 
  -6  -8   9       13.00       13.97      4.25 o 
  -5  -8   9        5.23        3.52      7.08 o 
  -4  -8   9       64.72       44.00      4.51 o 
  -3  -8   9        6.75        6.95      2.09 o 
  -2  -8   9        1.06        2.94      2.39 o 
  -1  -8   9      110.05       96.14      7.11 o 
   0  -8   9       10.40        4.37      4.33 o 
   1  -8   9        6.32        6.16      4.21 o 
   2  -8   9        4.97        6.55      3.18 o 
   3  -8   9       28.65       29.68      4.04 o 
   4  -8   9       85.39       80.14      4.72 o 
   5  -8   9        9.96       12.29      3.45 o 
   6  -8   9        0.84        8.20      3.45 o 
  -6  -7   9       12.40       19.21      5.40 o 
  -5  -7   9        3.54        5.77      2.96 o 
  -4  -7   9        0.05        1.88      2.75 o 
  -3  -7   9       39.73       30.22      3.61 o 
  -2  -7   9      344.12      391.59     15.24 o 
  -1  -7   9      684.31      707.03     29.97 o 
   0  -7   9       14.62       14.22      4.66 o 
   1  -7   9     1039.01     1070.84     85.12 o 
   2  -7   9      522.51      521.67     34.97 o 
   3  -7   9        4.67       -3.46      3.47 o 
   4  -7   9      213.23      229.81      8.27 o 
   5  -7   9       12.58       11.99      3.48 o 
   6  -7   9       39.14       40.30      4.73 o 
  -6  -6   9        0.84        0.06      2.66 o 
  -5  -6   9       19.49       14.10      2.90 o 
  -4  -6   9       67.75       68.00      4.89 o 
  -3  -6   9       87.02       80.93      4.83 o 
  -2  -6   9        1.05        0.29      3.46 o 
  -1  -6   9        4.65        4.59      2.30 o 
   0  -6   9        2.25        4.75      2.94 o 
   1  -6   9        5.20        3.42      4.03 o 
   2  -6   9       58.27       58.49      6.19 o 
   3  -6   9      173.35      200.28     13.48 o 
   4  -6   9      273.90      263.08     11.36 o 
   5  -6   9       43.21       58.15      5.04 o 
   6  -6   9        4.09        5.96      3.86 o 
  -6  -5   9       99.82       92.64      8.13 o 
  -5  -5   9       40.47       32.70      6.32 o 
  -4  -5   9        0.45        1.38      2.35 o 
  -3  -5   9       80.37       91.73     10.60 o 
  -2  -5   9      393.21      480.32     30.63 o 
  -1  -5   9       90.99       81.21      9.96 o 
   0  -5   9     1399.81     1394.01     54.07 o 
   1  -5   9      108.01      100.25      7.37 o 
   2  -5   9       77.04      116.09     10.23 o 
   3  -5   9      128.42       97.76     10.65 o 
   4  -5   9       48.31       55.56      4.47 o 
   5  -5   9       11.07       19.40      5.06 o 
   6  -5   9       55.56       55.31      6.35 o 
  -6  -4   9        5.18       -1.57      3.31 o 
  -5  -4   9      152.96      150.50      7.68 o 
  -4  -4   9      710.88      705.68     19.09 o 
  -3  -4   9      321.64      356.51     24.87 o 
  -2  -4   9      203.40      205.05     16.42 o 
  -1  -4   9        2.87        0.30      3.24 o 
   0  -4   9      460.60      423.82     18.00 o 
   1  -4   9      221.17      222.91      9.76 o 
   2  -4   9      201.74      170.68     26.57 o 
   3  -4   9       17.24       18.99     17.78 o 
   4  -4   9       27.92       27.45      3.88 o 
   5  -4   9      426.27      422.19     17.36 o 
   6  -4   9       36.03       32.22      9.09 o 
  -7  -3   9       29.00       28.53      9.22 o 
  -6  -3   9        0.30        1.73      2.93 o 
  -5  -3   9        5.02        4.94      2.65 o 
  -4  -3   9       58.30       72.70      4.31 o 
  -3  -3   9      227.41      226.04     17.84 o 
  -2  -3   9       56.37       69.32      7.11 o 
  -1  -3   9        0.11       17.19      5.70 o 
   0  -3   9        5.25        1.73      3.67 o 
   1  -3   9       78.50      103.90      6.16 o 
   2  -3   9      426.41      403.07     21.15 o 
   3  -3   9       11.01       12.42      5.68 o 
   4  -3   9       57.00       69.49      5.79 o 
   5  -3   9        0.60        3.83      5.15 o 
   6  -3   9       14.99        8.30      4.85 o 
  -7  -2   9        0.90        5.39      5.30 o 
  -6  -2   9       74.29       75.31      6.02 o 
  -5  -2   9     1067.12     1115.08     28.65 o 
  -4  -2   9      127.23      138.48      6.31 o 
  -3  -2   9      124.07      127.80     10.32 o 
  -2  -2   9        2.27        3.99      2.57 o 
  -1  -2   9      108.04       98.29      6.52 o 
   0  -2   9     1733.25     1725.84     56.80 o 
   1  -2   9     1843.90     1821.50     64.42 o 
   2  -2   9        1.49        3.81      3.18 o 
   3  -2   9       63.62       66.24      9.51 o 
   4  -2   9      188.73      174.09      8.16 o 
   5  -2   9        4.80        6.37      3.16 o 
   6  -2   9        0.57       -3.60      3.87 o 
  -7  -1   9       10.19       15.55      3.33 o 
  -6  -1   9        0.01        4.76      2.47 o 
  -5  -1   9        0.20        2.14      2.13 o 
  -4  -1   9       58.18       73.41      8.40 o 
  -3  -1   9      206.73      236.47     20.12 o 
  -2  -1   9      634.40      689.89     23.24 o 
  -1  -1   9      146.02      138.09     11.63 o 
   0  -1   9      107.99      114.18     10.67 o 
   1  -1   9      292.51      286.64     23.62 o 
   2  -1   9      143.76      154.94      8.28 o 
   3  -1   9      343.44      338.37     22.78 o 
   4  -1   9       13.64       14.25      3.56 o 
   5  -1   9      252.62      262.86      9.66 o 
   6  -1   9        0.33        3.93      8.13 o 
  -7   0   9       33.75       27.09      3.27 o 
  -6   0   9       98.52      100.71      6.96 o 
  -5   0   9       60.30       61.60      3.77 o 
  -4   0   9      549.81      509.78     19.20 o 
  -3   0   9      943.93      948.99     37.67 o 
  -2   0   9       24.33       25.29      3.45 o 
  -1   0   9     1253.62     1367.61     45.20 o 
   0   0   9      525.00      469.39     20.91 o 
   1   0   9     3487.00     3923.46    139.89 o 
   2   0   9      121.47      183.52     16.02 o 
   3   0   9        1.07        9.48      5.84 o 
   4   0   9        0.03       -2.45      5.25 o 
   5   0   9       43.64       39.43      4.97 o 
   6   0   9       36.01       44.77      9.19 o 
  -7   1   9        4.54        7.21      2.82 o 
  -6   1   9        0.07        0.07      2.14 o 
  -5   1   9     1100.81     1131.73     23.78 o 
  -4   1   9      242.83      270.70     12.47 o 
  -3   1   9      624.45      616.18     23.12 o 
  -2   1   9       29.59       32.93      3.92 o 
  -1   1   9       10.20        6.95      2.55 o 
   0   1   9      188.14      258.51     10.39 o 
   1   1   9      335.43      236.10     11.46 o 
   2   1   9     1542.26     1463.87     84.41 o 
   3   1   9        6.29        6.96      3.79 o 
   4   1   9      357.07      370.73     13.69 o 
   5   1   9        1.88       -2.71      3.29 o 
   6   1   9        6.00        6.41      6.04 o 
  -7   2   9        0.08        2.94      2.32 o 
  -6   2   9       30.50       36.61      3.01 o 
  -5   2   9       20.24       17.90      2.87 o 
  -4   2   9       24.17       26.54      5.33 o 
  -3   2   9       59.70       51.68      5.07 o 
  -2   2   9      972.72     1077.44     29.19 o 
  -1   2   9     1695.15     1831.40     51.18 o 
   0   2   9      268.70      277.32     12.69 o 
   1   2   9      135.12      182.11      9.95 o 
   2   2   9        7.66        5.23      3.72 o 
   3   2   9       20.42       18.54      4.54 o 
   4   2   9      103.01       91.87      5.00 o 
   5   2   9      104.57      113.21     16.09 o 
   6   2   9       21.53       23.92      6.69 o 
  -7   3   9       13.84       13.00      2.33 o 
  -6   3   9      150.87      152.97      5.92 o 
  -5   3   9        2.31        2.07      2.53 o 
  -4   3   9        8.12        4.32      2.90 o 
  -3   3   9       26.82       16.87      3.34 o 
  -2   3   9      699.82      684.38     25.85 o 
  -1   3   9     3127.18     3267.22     89.89 o 
   0   3   9     1360.00     1599.90     45.23 o 
   1   3   9      109.14      119.18     10.79 o 
   2   3   9      542.09      554.44     18.35 o 
   3   3   9      790.84      789.55     23.11 o 
   4   3   9        5.03        0.80      3.28 o 
   5   3   9      108.18      117.73     10.54 o 
   6   3   9        6.15        3.51      5.23 o 
  -7   4   9        3.06        4.07      2.25 o 
  -6   4   9       76.93       81.78      5.49 o 
  -5   4   9      106.98      106.52      4.85 o 
  -4   4   9      106.57      104.54      4.93 o 
  -3   4   9      250.44      247.33     10.63 o 
  -2   4   9        6.54        4.23      2.56 o 
  -1   4   9      515.74      548.14     19.62 o 
   0   4   9      146.00      134.74      6.74 o 
   1   4   9      541.99      533.88     15.45 o 
   2   4   9        5.88        0.73      3.06 o 
   3   4   9      209.69      203.21      7.34 o 
   4   4   9       82.89       76.00      7.18 o 
   5   4   9       11.98       19.90      5.32 o 
   6   4   9        3.45        9.67      4.94 o 
  -7   5   9       14.11       17.14      3.74 o 
  -6   5   9        2.53        2.90      2.35 o 
  -5   5   9       21.70       23.29      2.96 o 
  -4   5   9       72.16       71.92      4.30 o 
  -3   5   9       69.46       73.96      5.18 o 
  -2   5   9        0.71        0.84      3.76 o 
  -1   5   9       64.81       59.58      9.04 o 
   0   5   9      145.03      152.82      9.01 o 
   1   5   9      212.45      200.05      7.46 o 
   2   5   9        0.24       -2.31      3.29 o 
   3   5   9      342.88      352.82     11.64 o 
   4   5   9       16.32       16.61      5.36 o 
   5   5   9        2.99       11.08     10.07 o 
   6   5   9        5.17       -0.96      4.18 o 
  -7   6   9       71.21      100.45      5.89 o 
  -6   6   9        3.62        5.87      3.78 o 
  -5   6   9      145.86      151.30      6.06 o 
  -4   6   9      351.32      354.82      9.43 o 
  -3   6   9        2.24       -0.46      3.07 o 
  -2   6   9       19.09       12.01      9.62 o 
  -1   6   9       24.14       22.06      6.57 o 
   0   6   9      431.76      434.51     18.66 o 
   1   6   9        1.32        3.51      2.65 o 
   2   6   9      172.65      174.51     10.01 o 
   3   6   9       73.13       74.44      8.19 o 
   4   6   9       24.00       25.71      5.91 o 
   5   6   9       13.01        6.60      4.62 o 
  -7   7   9        3.85        5.97      2.20 o 
  -6   7   9        0.33       -1.60      1.82 o 
  -5   7   9       40.62       45.80      3.53 o 
  -4   7   9        9.95        8.83      2.59 o 
  -3   7   9       15.78       11.83      3.33 o 
  -2   7   9        6.17        8.67     10.11 o 
  -1   7   9       95.97      119.96     15.97 o 
   0   7   9      104.38      109.64     12.24 o 
   1   7   9      176.22      200.62     15.82 o 
   2   7   9      237.61      247.29     11.19 o 
   3   7   9        4.70        3.72      5.28 o 
   4   7   9       10.82       13.80      5.21 o 
   5   7   9       41.28       40.07      7.27 o 
  -6   8   9        7.19        6.33      2.19 o 
  -5   8   9        2.07        1.75      2.33 o 
  -4   8   9        3.27        4.58      2.50 o 
  -3   8   9       17.40       16.87      3.92 o 
  -2   8   9      422.19      465.76     24.92 o 
  -1   8   9      490.16      517.09     36.07 o 
   0   8   9       31.26       31.32      7.43 o 
   1   8   9       24.42       22.94      6.07 o 
   2   8   9      157.78      168.99     13.67 o 
   3   8   9        3.31       -2.03      5.14 o 
   4   8   9       15.36        9.36      4.96 o 
   5   8   9       39.68       40.11      6.31 o 
  -6   9   9        4.09        2.49      2.18 o 
  -5   9   9        7.57        6.01      2.04 o 
  -4   9   9      122.88      125.17      5.49 o 
  -3   9   9       27.31       27.60      6.33 o 
  -2   9   9      302.65      344.99     21.28 o 
  -1   9   9      547.02      593.58     22.83 o 
   0   9   9      244.73      217.84     15.76 o 
   1   9   9      142.74      149.06     12.94 o 
   2   9   9        1.40       -1.32      4.13 o 
   3   9   9       46.33       39.06      6.35 o 
   4   9   9        2.75       10.10      6.08 o 
  -6  10   9       32.69       36.22      2.89 o 
  -5  10   9        0.26       -1.45      2.48 o 
  -4  10   9       47.22       50.75      7.77 o 
  -3  10   9        9.74        1.24      5.31 o 
  -2  10   9      198.61      225.98     31.65 o 
  -1  10   9       75.92       90.43     11.06 o 
   0  10   9        4.12        5.66      6.42 o 
   1  10   9        0.38        2.21      4.67 o 
   2  10   9       41.05       41.57     12.97 o 
   3  10   9      182.49      185.08     12.35 o 
   4  10   9        0.46       -1.95      5.11 o 
  -6  11   9       32.39       30.81      5.72 o 
  -5  11   9        4.33       -0.40      5.36 o 
  -4  11   9       24.83       16.26      5.70 o 
  -3  11   9        2.01        7.87      5.46 o 
  -2  11   9        2.43        7.83      4.72 o 
  -1  11   9       32.72       32.79      5.91 o 
   0  11   9        5.31        8.35      6.79 o 
   1  11   9        0.79       -1.52      7.77 o 
   2  11   9        3.99        8.31      8.13 o 
   3  11   9        9.26        7.51      6.70 o 
  -5  12   9       24.44       17.25      7.53 o 
  -4  12   9        2.00        3.59      5.83 o 
  -3  12   9       67.23       67.86      7.71 o 
  -2  12   9       45.25       56.41     17.35 o 
  -1  12   9      131.87      186.45     23.64 o 
   0  12   9        1.11        2.24      4.96 o 
   1  12   9       77.54       38.49     17.94 o 
   3  12   9        3.02        6.62      5.42 o 
  -5  13   9        0.03        0.20      4.07 o 
  -4  13   9        4.77       -1.34      3.16 o 
  -3  13   9       21.12       15.77      3.91 o 
  -2  13   9        4.20        3.20      5.01 o 
  -1  13   9        4.51        7.35      5.89 o 
   0  13   9       43.45       53.88     19.68 o 
   1  13   9        0.21       -1.25      4.75 o 
  -4  14   9        3.34        0.75      3.48 o 
  -3  14   9       10.84       10.07      4.56 o 
  -2  14   9      173.09      215.21     16.12 o 
  -1  14   9        2.89        8.00      5.68 o 
   0  14   9       31.92       17.62     16.40 o 
   1  14   9        0.70        0.99      4.78 o 
  -2  15   9       72.28       72.06     20.52 o 
  -1  15   9       19.74       10.37     15.08 o 
   0  15   9      117.59      102.22     20.52 o 
   0 -16  10        9.70       21.75      5.69 o 
   1 -16  10        0.03        2.41      6.00 o 
  -1 -15  10       36.96       41.63      5.05 o 
   0 -15  10        1.10        9.68      4.21 o 
   1 -15  10       10.88       12.48      6.43 o 
   2 -15  10        0.58        2.79     22.71 o 
   3 -15  10        0.69        5.35     13.70 o 
  -2 -14  10        0.60       -1.93      3.77 o 
  -1 -14  10        1.94        8.72      4.86 o 
   0 -14  10        0.11        7.49      4.82 o 
   1 -14  10      138.46      155.87     13.29 o 
   2 -14  10       34.36       41.49      4.81 o 
   3 -14  10       13.42        1.99      4.62 o 
   4 -14  10       37.60       26.73      5.84 o 
  -3 -13  10        0.14       -2.52      6.26 o 
  -2 -13  10        1.10       -0.94      3.17 o 
  -1 -13  10        2.97        1.35      4.87 o 
   0 -13  10        5.06        2.93      4.38 o 
   1 -13  10       62.00       86.41      8.82 o 
   2 -13  10        3.71        4.49      3.81 o 
   3 -13  10       19.26       17.93      3.68 o 
   4 -13  10       14.30       14.59      4.27 o 
  -4 -12  10        8.90        9.53      3.71 o 
  -3 -12  10        5.52       -8.08      8.08 o 
  -2 -12  10        0.11       -0.17      4.46 o 
  -1 -12  10       54.78       69.78      7.85 o 
   0 -12  10      326.36      390.93     24.36 o 
   1 -12  10        0.09        0.26      3.22 o 
   2 -12  10       32.18       29.74      6.33 o 
   3 -12  10       10.83       16.47      3.95 o 
   4 -12  10       24.22       24.46      4.55 o 
   5 -12  10       11.82       14.98      7.54 o 
  -4 -11  10       15.01       20.46      7.26 o 
  -3 -11  10        2.29        2.93      4.39 o 
  -2 -11  10       13.58       16.41      4.63 o 
  -1 -11  10      122.38      121.95     12.34 o 
   0 -11  10       74.61       78.63      7.55 o 
   1 -11  10      135.14      143.79      7.34 o 
   2 -11  10      176.26      157.66     11.08 o 
   3 -11  10        3.12        3.64      3.64 o 
   4 -11  10       69.86       72.28      6.06 o 
   5 -11  10        4.82        0.08      2.70 o 
  -5 -10  10       10.44        9.53      3.51 o 
  -4 -10  10       14.91       14.75     14.76 o 
  -3 -10  10        7.73        2.71      4.71 o 
  -2 -10  10        9.07       10.51      3.36 o 
  -1 -10  10        0.56        4.82      5.27 o 
   0 -10  10        2.86       -0.01      6.28 o 
   1 -10  10       84.96       80.42      6.80 o 
   2 -10  10      278.21      280.91     14.46 o 
   3 -10  10       66.23       55.32      5.94 o 
   4 -10  10      158.54      178.24      7.92 o 
   5 -10  10        2.26       -0.06      3.07 o 
  -5  -9  10       36.69       25.22     11.85 o 
  -4  -9  10       40.02       35.08      7.86 o 
  -3  -9  10        2.22        2.15      2.38 o 
  -2  -9  10      255.16      290.69     31.30 o 
  -1  -9  10        3.31        0.98      2.46 o 
   0  -9  10      501.59      562.89     24.45 o 
   1  -9  10      103.94       99.20     15.59 o 
   2  -9  10        8.20        7.46      3.37 o 
   3  -9  10       24.30       23.32      3.99 o 
   4  -9  10        8.34       11.49      3.27 o 
   5  -9  10       22.82       26.53      3.91 o 
   6  -9  10        2.27        4.69      6.15 o 
  -5  -8  10        0.23        0.42      5.51 o 
  -4  -8  10        9.85       10.78      2.60 o 
  -3  -8  10        2.40        3.29      2.18 o 
  -2  -8  10      183.71      171.54      9.55 o 
  -1  -8  10       33.44       30.27      3.66 o 
   0  -8  10      454.33      448.92     31.60 o 
   1  -8  10      226.85      255.06     15.30 o 
   2  -8  10       46.60       47.95      4.74 o 
   3  -8  10     1220.49     1253.95     30.73 o 
   4  -8  10       43.62       58.11      4.23 o 
   5  -8  10        0.13        1.84      4.38 o 
   6  -8  10        9.64        6.62      2.91 o 
  -6  -7  10       36.62       24.29     10.56 o 
  -5  -7  10       31.89       24.34      6.64 o 
  -4  -7  10        3.70        5.20      2.18 o 
  -3  -7  10        4.80        1.88      2.20 o 
  -2  -7  10       28.73       29.84      4.44 o 
  -1  -7  10      204.97      237.28     12.34 o 
   0  -7  10       85.16       73.52      9.63 o 
   1  -7  10       85.29       86.56     10.34 o 
   2  -7  10       16.70       10.18      3.35 o 
   3  -7  10        8.86        8.89      3.83 o 
   4  -7  10       11.78        3.89      3.21 o 
   5  -7  10       85.78       88.63      6.12 o 
   6  -7  10      121.49      146.42      9.30 o 
  -6  -6  10        4.45        1.93      2.33 o 
  -5  -6  10      193.53      169.31      7.85 o 
  -4  -6  10      185.21      166.96      8.60 o 
  -3  -6  10       10.73        4.84      3.05 o 
  -2  -6  10      138.56      164.32     11.37 o 
  -1  -6  10     1155.29     1301.56     52.72 o 
   0  -6  10       72.74       60.47      5.66 o 
   1  -6  10      101.33      100.17     11.28 o 
   2  -6  10      177.25      198.74     10.74 o 
   3  -6  10        0.75        3.98      3.32 o 
   4  -6  10      357.13      333.43     13.54 o 
   5  -6  10        0.23       -3.00      3.28 o 
   6  -6  10       48.38       60.26      6.28 o 
  -6  -5  10       66.05       46.67      9.33 o 
  -5  -5  10       19.25       14.66      3.30 o 
  -4  -5  10        0.10        0.56      2.27 o 
  -3  -5  10      213.86      212.28     12.90 o 
  -2  -5  10      384.71      386.52     25.88 o 
  -1  -5  10        6.88        5.72      4.35 o 
   0  -5  10      185.88      184.82     10.67 o 
   1  -5  10      920.48      873.97     27.58 o 
   2  -5  10        1.25       10.69     15.96 o 
   3  -5  10      306.67      333.81     14.14 o 
   4  -5  10      248.78      278.26     10.42 o 
   5  -5  10      141.12      147.35     11.75 o 
   6  -5  10        1.30        4.13      4.95 o 
  -6  -4  10      190.87      187.25     22.66 o 
  -5  -4  10       61.37       49.57      3.92 o 
  -4  -4  10       11.55       11.06      2.73 o 
  -3  -4  10        0.44        0.95      5.99 o 
  -2  -4  10      413.68      437.22     28.50 o 
  -1  -4  10       16.37       18.06      6.14 o 
   0  -4  10      485.57      459.02     18.12 o 
   1  -4  10        3.28        4.76      2.44 o 
   2  -4  10       25.06       34.24     19.56 o 
   3  -4  10       49.25       40.09     20.24 o 
   4  -4  10       70.37       81.98      6.17 o 
   5  -4  10       61.10       82.83      7.50 o 
   6  -4  10        0.10        1.40      3.99 o 
  -7  -3  10       24.12       23.18      8.34 o 
  -6  -3  10       11.05        9.58      2.25 o 
  -5  -3  10        4.25        5.21      4.50 o 
  -4  -3  10      187.49      176.18      6.14 o 
  -3  -3  10      842.56      874.69     52.93 o 
  -2  -3  10        0.46        1.71      4.02 o 
  -1  -3  10      224.22      205.13     21.50 o 
   0  -3  10     1654.15     1688.88     67.42 o 
   1  -3  10        5.73       17.42      2.76 o 
   2  -3  10      378.10      401.79     50.40 o 
   3  -3  10      182.40      182.81     14.98 o 
   4  -3  10       93.62       94.64      5.56 o 
   5  -3  10       25.70       19.75      4.61 o 
   6  -3  10        4.60        1.12      4.64 o 
  -7  -2  10       24.03       28.62      5.21 o 
  -6  -2  10       14.94       16.03      2.54 o 
  -5  -2  10        9.21        9.55      2.59 o 
  -4  -2  10       83.49       83.01      4.22 o 
  -3  -2  10        3.89        6.03      4.89 o 
  -2  -2  10      435.48      423.92     14.88 o 
  -1  -2  10       58.93       53.13      5.84 o 
   0  -2  10     1273.37     1199.43     28.52 o 
   1  -2  10     1089.11     1151.90     50.96 o 
   2  -2  10      414.68      387.83     17.06 o 
   3  -2  10      207.29      189.50     14.17 o 
   4  -2  10       19.91       23.74      4.34 o 
   5  -2  10       41.85       47.39      5.90 o 
   6  -2  10       11.16       29.92      4.33 o 
  -7  -1  10       21.42       26.58      3.28 o 
  -6  -1  10       62.36       70.73      3.92 o 
  -5  -1  10       57.93       70.78      4.53 o 
  -4  -1  10      423.92      413.64     10.18 o 
  -3  -1  10      117.33      117.19     10.57 o 
  -2  -1  10      822.97      837.10     27.67 o 
  -1  -1  10      291.62      276.57     11.88 o 
   0  -1  10        1.41        1.60      1.86 o 
   1  -1  10      493.53      605.08     26.15 o 
   2  -1  10       22.26       18.87      4.16 o 
   3  -1  10       35.15       34.22     11.20 o 
   4  -1  10        5.21        8.30      2.95 o 
   5  -1  10       60.58       60.91      4.74 o 
   6  -1  10        1.30       -3.11      7.74 o 
  -7   0  10        0.41       -2.07      2.51 o 
  -6   0  10      130.47      135.96      5.78 o 
  -5   0  10       69.04       75.13      4.09 o 
  -4   0  10       28.66       32.13      3.28 o 
  -3   0  10      564.28      565.10     21.61 o 
  -2   0  10       43.23       29.32      3.36 o 
  -1   0  10     1621.24     1697.27     49.19 o 
   0   0  10     2956.32     3150.24     93.83 o 
   1   0  10      210.25      196.59     22.27 o 
   2   0  10      144.14      137.04      8.55 o 
   3   0  10       89.37       87.64      9.62 o 
   4   0  10      152.91      162.91      8.46 o 
   5   0  10       32.86       34.91      3.62 o 
   6   0  10        0.24        2.02      4.49 o 
  -7   1  10        9.02       16.16      3.03 o 
  -6   1  10       30.43       22.47      3.10 o 
  -5   1  10       91.61       89.51      4.36 o 
  -4   1  10       22.86       20.47      2.82 o 
  -3   1  10        0.45        4.06      3.10 o 
  -2   1  10      661.89      642.08     22.37 o 
  -1   1  10     1597.30     1753.40     49.55 o 
   0   1  10      186.74      196.76     10.95 o 
   1   1  10     1047.09     1111.93     38.53 o 
   2   1  10        7.26        5.08      3.89 o 
   3   1  10       44.40       36.72      5.62 o 
   4   1  10      903.48      822.57     25.10 o 
   5   1  10       32.86       33.85      4.51 o 
   6   1  10       17.58       22.81      6.13 o 
  -7   2  10       11.29       13.86      2.23 o 
  -6   2  10        2.60        2.20      2.15 o 
  -5   2  10      117.57      123.66      5.47 o 
  -4   2  10       46.79       47.88      3.45 o 
  -3   2  10       55.51       46.72      4.94 o 
  -2   2  10      250.17      227.50      8.74 o 
  -1   2  10      121.53       91.63      4.87 o 
   0   2  10     3909.14     4080.44     97.30 o 
   1   2  10      146.48      146.21      7.44 o 
   2   2  10       55.95       56.21      4.99 o 
   3   2  10       42.53       48.10      4.97 o 
   4   2  10      107.86       95.60      5.17 o 
   5   2  10        0.07        8.18     13.26 o 
   6   2  10       13.56        8.79      5.46 o 
  -7   3  10        7.08        4.69      2.08 o 
  -6   3  10       11.02       15.28      2.48 o 
  -5   3  10      216.88      219.68      7.40 o 
  -4   3  10        0.43       -0.90      2.23 o 
  -3   3  10       69.25       49.49      5.58 o 
  -2   3  10      139.72      140.66      7.67 o 
  -1   3  10      668.84      642.97     20.65 o 
   0   3  10      537.37      566.48     20.86 o 
   1   3  10       14.98       18.06      3.22 o 
   2   3  10      392.94      407.55     14.47 o 
   3   3  10      879.68      838.54     22.79 o 
   4   3  10       42.55       32.56      4.10 o 
   5   3  10       15.33       16.83      6.16 o 
   6   3  10        3.60       -4.58      4.58 o 
  -7   4  10       49.20       53.14      3.22 o 
  -6   4  10        2.03        3.17      2.22 o 
  -5   4  10      255.51      271.32      8.83 o 
  -4   4  10        5.06        3.72      2.24 o 
  -3   4  10       33.33       33.75      3.45 o 
  -2   4  10        2.57       -0.12      2.75 o 
  -1   4  10      910.60      989.40     33.41 o 
   0   4  10      166.18      172.19      9.52 o 
   1   4  10      475.86      467.21     19.96 o 
   2   4  10      259.58      244.85     11.66 o 
   3   4  10      228.83      249.60      8.67 o 
   4   4  10      384.62      393.91     13.50 o 
   5   4  10      206.50      240.11     15.04 o 
   6   4  10       13.56       26.87      5.14 o 
  -7   5  10        2.12        2.33      2.23 o 
  -6   5  10       12.99        6.84      2.43 o 
  -5   5  10       65.27       55.20      3.58 o 
  -4   5  10        4.04        3.68      2.42 o 
  -3   5  10      178.03      167.06     11.19 o 
  -2   5  10     1018.00      957.05     37.54 o 
  -1   5  10      164.00      146.27      8.86 o 
   0   5  10        8.00        9.08      3.27 o 
   1   5  10      328.73      359.45     17.60 o 
   2   5  10       67.09       66.89      5.82 o 
   3   5  10       22.01       21.99      4.89 o 
   4   5  10       12.70       23.19      5.05 o 
   5   5  10        1.35       -2.09      4.58 o 
  -7   6  10        0.05        1.82      2.26 o 
  -6   6  10        0.49        0.01      2.34 o 
  -5   6  10        0.97        2.09      2.24 o 
  -4   6  10      105.80      106.95      5.81 o 
  -3   6  10       54.62       54.54      4.88 o 
  -2   6  10        3.95        2.99      4.77 o 
  -1   6  10      296.61      293.85     14.79 o 
   0   6  10       54.19       45.38      8.12 o 
   1   6  10      527.53      525.87     22.04 o 
   2   6  10       63.13       60.85      5.05 o 
   3   6  10      220.05      250.16     13.88 o 
   4   6  10      133.16      129.76      9.92 o 
   5   6  10       18.22       22.23      7.09 o 
  -7   7  10        0.10        0.64      2.13 o 
  -6   7  10       32.09       33.37      3.69 o 
  -5   7  10        0.91       -0.92      2.30 o 
  -4   7  10       12.82        7.98      2.70 o 
  -3   7  10      402.59      375.18     12.13 o 
  -2   7  10      148.82      175.87     21.14 o 
  -1   7  10      757.65      872.58     53.44 o 
   0   7  10      377.43      389.99     34.58 o 
   1   7  10      274.08      265.87     11.60 o 
   2   7  10       86.39       83.83      5.65 o 
   3   7  10      187.46      183.92     10.28 o 
   4   7  10        2.35        6.35      4.94 o 
   5   7  10      149.47      158.12     30.81 o 
  -6   8  10       17.66       12.58      2.46 o 
  -5   8  10       15.12       13.47      3.13 o 
  -4   8  10       70.02       59.00      3.42 o 
  -3   8  10        1.97       -0.42      5.05 o 
  -2   8  10       81.14       62.40     10.83 o 
  -1   8  10      277.75      270.16     11.21 o 
   0   8  10      753.96      665.68     25.98 o 
   1   8  10        0.20        6.29      4.37 o 
   2   8  10      181.17      175.50      9.08 o 
   3   8  10       21.54       14.01      5.86 o 
   4   8  10       13.74        7.80      4.86 o 
  -6   9  10        1.34       -0.26      2.03 o 
  -5   9  10        2.21        0.15      2.46 o 
  -4   9  10      131.14      125.97     10.63 o 
  -3   9  10       53.08       57.72      8.12 o 
  -2   9  10       20.82       24.16      9.00 o 
  -1   9  10      729.85      757.46     29.15 o 
   0   9  10        0.31        0.17      5.85 o 
   1   9  10        0.32       -1.44      6.49 o 
   2   9  10      152.72      162.23     23.25 o 
   3   9  10       74.98       48.02      7.48 o 
   4   9  10       54.34       46.24      7.47 o 
  -6  10  10       40.10       34.66      8.59 o 
  -5  10  10       40.25       34.30      3.40 o 
  -4  10  10       30.93       25.48      6.07 o 
  -3  10  10       76.90       68.74      7.95 o 
  -2  10  10      226.16      277.46     13.87 o 
  -1  10  10        0.66        4.42      3.49 o 
   0  10  10        0.40        3.43      5.91 o 
   1  10  10      159.15      145.25     13.90 o 
   2  10  10      131.56      143.80     19.35 o 
   3  10  10      204.36      189.98     15.60 o 
   4  10  10       25.11       15.59      5.42 o 
  -5  11  10       10.61        9.97      5.38 o 
  -4  11  10       18.10       20.58      7.12 o 
  -3  11  10       20.21       12.38      5.95 o 
  -2  11  10      201.32      209.17     17.98 o 
  -1  11  10       63.41       53.66      6.57 o 
   0  11  10        2.40       11.99     17.97 o 
   1  11  10      136.04      153.13     16.45 o 
   3  11  10        1.27       -5.71      5.71 o 
  -5  12  10        2.47        2.59      2.63 o 
  -4  12  10        0.75        1.45      2.99 o 
  -3  12  10       44.34       31.98      4.61 o 
  -2  12  10       98.54       90.39      7.61 o 
  -1  12  10       64.15       62.41      9.35 o 
   0  12  10       10.97        8.35      4.68 o 
   1  12  10        2.53       -3.19     22.30 o 
  -4  13  10        8.18        9.91      2.49 o 
  -3  13  10      186.42      227.42     10.31 o 
  -2  13  10       69.74       62.24     18.60 o 
  -1  13  10      184.72      213.00     30.00 o 
   0  13  10      164.46      179.43     18.21 o 
   1  13  10       45.07       56.42     14.74 o 
   2  13  10       16.93       12.68      4.84 o 
  -3  14  10        5.80        0.71      3.78 o 
  -2  14  10       18.57        9.20      4.98 o 
  -1  14  10       48.41       47.22      7.40 o 
   0  14  10       20.18       10.24     16.56 o 
  -1 -15  11       10.86       17.28      4.06 o 
   0 -15  11       59.15       67.40      9.87 o 
   1 -15  11       27.55       31.37      7.31 o 
   2 -15  11       30.95       28.09     16.05 o 
  -2 -14  11        0.08        7.71      3.81 o 
  -1 -14  11        0.80        3.18      4.46 o 
   0 -14  11        2.95        1.88      6.31 o 
   1 -14  11        0.24       -2.12      4.94 o 
   2 -14  11       14.61       16.02      5.72 o 
   3 -14  11        5.98        0.44      3.86 o 
  -3 -13  11       13.28       18.30      5.47 o 
  -2 -13  11       24.38       25.77      6.88 o 
  -1 -13  11       92.24       93.97     10.42 o 
   0 -13  11       11.33        9.75      5.09 o 
   1 -13  11       94.29       92.15      6.47 o 
   2 -13  11        9.59        5.55      3.66 o 
   3 -13  11       11.08       13.32      3.78 o 
   4 -13  11        2.26        3.46      3.75 o 
  -4 -12  11        0.06        5.45      4.76 o 
  -3 -12  11       17.09       11.69      6.05 o 
  -2 -12  11       43.77       46.81      6.38 o 
  -1 -12  11        7.60        8.34      4.16 o 
   0 -12  11      159.13      152.44      9.85 o 
   1 -12  11      199.61      205.68     11.70 o 
   2 -12  11       24.46       17.31      5.20 o 
   3 -12  11       70.42       75.03      5.78 o 
   4 -12  11       22.48       19.78      4.89 o 
   5 -12  11       11.50        5.21      5.29 o 
  -4 -11  11        0.02       -3.51     12.85 o 
  -3 -11  11       70.39       81.18     14.11 o 
  -2 -11  11        7.53       11.46      4.43 o 
  -1 -11  11        4.10       10.36      4.57 o 
   0 -11  11       12.09        9.24      3.77 o 
   1 -11  11       15.37       13.98      3.83 o 
   2 -11  11        3.45        1.66      4.41 o 
   3 -11  11      103.63      103.79      6.89 o 
   4 -11  11        8.87        6.68      3.42 o 
   5 -11  11        8.02       16.21      3.49 o 
  -5 -10  11       12.25       16.17      4.70 o 
  -4 -10  11       30.94       21.81      9.88 o 
  -3 -10  11       73.59       84.94     10.05 o 
  -2 -10  11       48.95       48.15      5.78 o 
  -1 -10  11      361.79      367.13     16.87 o 
   0 -10  11       88.17       68.39      6.33 o 
   1 -10  11       17.11       14.95      3.73 o 
   2 -10  11      422.29      420.45     18.57 o 
   3 -10  11      294.61      327.41     25.64 o 
   4 -10  11        1.91        2.33      2.95 o 
   5 -10  11       42.07       35.52      3.80 o 
  -5  -9  11       24.38       19.44     12.40 o 
  -4  -9  11        0.48       -5.06      7.93 o 
  -3  -9  11        6.77       12.74      3.64 o 
  -2  -9  11      168.65      170.13     11.47 o 
  -1  -9  11       88.33       69.61      5.26 o 
   0  -9  11       45.71       41.34      4.80 o 
   1  -9  11       52.42       43.79      4.97 o 
   2  -9  11      386.81      396.59     13.65 o 
   3  -9  11        2.82        0.26      3.55 o 
   4  -9  11       73.05       71.11      4.98 o 
   5  -9  11       42.48       44.93      5.17 o 
   6  -9  11       35.31       45.22      5.86 o 
  -5  -8  11       36.45       36.92      7.38 o 
  -4  -8  11       13.49       14.80      2.73 o 
  -3  -8  11        0.53       -2.19      2.19 o 
  -2  -8  11       99.30      121.58     10.07 o 
  -1  -8  11      153.71      160.48      7.95 o 
   0  -8  11       43.91       42.50      5.34 o 
   1  -8  11        7.03       14.12      6.90 o 
   2  -8  11       59.97       45.08      4.74 o 
   3  -8  11       13.61       10.21      3.27 o 
   4  -8  11        0.22       -1.75      3.13 o 
   5  -8  11        7.11        5.54      6.02 o 
   6  -8  11       12.05       13.56      3.51 o 
  -6  -7  11       66.71       45.92     11.37 o 
  -5  -7  11        0.76        5.34      5.76 o 
  -4  -7  11      171.51      149.41      6.68 o 
  -3  -7  11      435.26      413.38     13.12 o 
  -2  -7  11      185.29      199.21     14.76 o 
  -1  -7  11       18.91       18.18      4.92 o 
   0  -7  11      254.61      230.64     18.96 o 
   1  -7  11      267.34      276.96     11.66 o 
   2  -7  11       22.05       17.65      3.68 o 
   3  -7  11      267.56      289.01     11.61 o 
   4  -7  11       56.05       47.32      4.38 o 
   5  -7  11       34.56       41.66      4.98 o 
   6  -7  11       38.63       38.20      6.51 o 
  -6  -6  11       16.67       19.71      6.88 o 
  -5  -6  11       11.81        6.23      2.46 o 
  -4  -6  11       55.53       45.39      3.38 o 
  -3  -6  11       33.79       31.90      3.70 o 
  -2  -6  11      241.64      263.37     13.12 o 
  -1  -6  11        0.13        2.43      4.77 o 
   0  -6  11      163.90      119.47     12.23 o 
   1  -6  11        0.34       -1.27      2.71 o 
   2  -6  11      137.86      133.51     11.33 o 
   3  -6  11       76.57       83.89      6.00 o 
   4  -6  11       15.68       19.14      3.49 o 
   5  -6  11       34.22       29.85      4.85 o 
   6  -6  11        3.08        0.92      3.42 o 
  -6  -5  11        7.74        9.38      2.71 o 
  -5  -5  11       73.54       66.35      6.18 o 
  -4  -5  11      138.51      125.43      5.78 o 
  -3  -5  11       68.86       70.27      6.62 o 
  -2  -5  11      103.56      112.78     11.88 o 
  -1  -5  11      380.15      393.92     27.98 o 
   0  -5  11      119.04      101.36      8.53 o 
   1  -5  11       23.01       37.03      9.79 o 
   2  -5  11      103.82      131.73     20.31 o 
   3  -5  11       52.83       36.70      7.49 o 
   4  -5  11       58.72       60.59      5.52 o 
   5  -5  11        5.88       12.03      5.58 o 
   6  -5  11       19.87       10.30      4.03 o 
  -6  -4  11       79.59       87.23      9.66 o 
  -5  -4  11        8.43        6.03      2.44 o 
  -4  -4  11       35.96       32.75      3.41 o 
  -3  -4  11       64.62       77.04     13.30 o 
  -2  -4  11      622.41      715.23     44.02 o 
  -1  -4  11      747.54      787.77     46.53 o 
   0  -4  11        5.99        5.63      2.94 o 
   1  -4  11      660.57      658.95     46.35 o 
   2  -4  11      546.00      559.55     58.90 o 
   3  -4  11        0.81        1.83      4.02 o 
   4  -4  11       11.18       11.34      3.91 o 
   5  -4  11       12.99       12.42      5.59 o 
   6  -4  11        1.34        0.73      5.78 o 
  -6  -3  11        1.08        8.11      2.91 o 
  -5  -3  11       43.94       34.82     10.57 o 
  -4  -3  11       66.51       77.45      4.60 o 
  -3  -3  11       96.98       95.08     11.62 o 
  -2  -3  11       59.21       45.60      6.23 o 
  -1  -3  11        0.07       -0.18      3.31 o 
   0  -3  11      756.99      797.49     22.36 o 
   1  -3  11       75.78       71.94     12.47 o 
   2  -3  11       44.65       42.16     20.40 o 
   3  -3  11        1.63        2.25      4.47 o 
   4  -3  11       44.17       44.84      5.33 o 
   5  -3  11        0.42       -0.46      3.88 o 
   6  -3  11        1.37        1.16      4.30 o 
  -7  -2  11       38.69       52.99     12.91 o 
  -6  -2  11       35.51       31.06      4.08 o 
  -5  -2  11        0.38        0.53      2.38 o 
  -4  -2  11      103.94       98.47      4.62 o 
  -3  -2  11      319.68      315.29     23.98 o 
  -2  -2  11      583.00      546.95     20.49 o 
  -1  -2  11      208.58      257.84     11.27 o 
   0  -2  11       31.86       26.02      2.72 o 
   1  -2  11      234.05      189.15     14.12 o 
   2  -2  11       87.77       76.77      8.54 o 
   3  -2  11       14.11       13.17      4.09 o 
   4  -2  11      325.06      295.99     10.34 o 
   5  -2  11        6.39       11.11      4.44 o 
   6  -2  11        0.14       -2.71      4.58 o 
  -7  -1  11        0.03        1.47      6.51 o 
  -6  -1  11       87.86       82.04      6.14 o 
  -5  -1  11      149.17      154.38     11.03 o 
  -4  -1  11      527.68      527.36     13.41 o 
  -3  -1  11        0.60        0.91      4.86 o 
  -2  -1  11     1034.37     1055.70     34.03 o 
  -1  -1  11        9.96       13.86      3.65 o 
   0  -1  11     3388.46     3475.65     91.39 o 
   1  -1  11      229.55      222.26     21.51 o 
   2  -1  11      123.99      162.09     14.59 o 
   3  -1  11      161.50      158.99     11.92 o 
   4  -1  11       30.30       37.01      4.53 o 
   5  -1  11      109.35       93.79      6.87 o 
   6  -1  11        0.20        1.58      3.88 o 
  -7   0  11        0.98        2.76      2.23 o 
  -6   0  11        0.17       -1.29      2.03 o 
  -5   0  11       85.96       82.40      3.76 o 
  -4   0  11        2.62        6.69      2.45 o 
  -3   0  11      233.64      249.97     11.26 o 
  -2   0  11       49.86       49.52      4.72 o 
  -1   0  11      675.84      755.34     20.99 o 
   0   0  11      463.96      531.39     20.92 o 
   1   0  11      307.45      322.98     12.53 o 
   2   0  11        2.61        0.68      5.16 o 
   3   0  11      303.31      288.54     12.53 o 
   4   0  11        1.05       -0.74      3.19 o 
   5   0  11       47.97       41.53      9.96 o 
   6   0  11        2.16       -2.15      4.87 o 
  -7   1  11        2.24       -2.71      2.71 o 
  -6   1  11       32.04       33.12      2.94 o 
  -5   1  11       92.84       86.01      4.27 o 
  -4   1  11        6.99        9.92      2.70 o 
  -3   1  11       34.93       31.75      4.45 o 
  -2   1  11        0.89        0.84      2.67 o 
  -1   1  11     2944.10     3333.19     82.34 o 
   0   1  11       11.10       10.65      2.97 o 
   1   1  11      330.23      339.52     11.55 o 
   2   1  11      476.96      459.38     17.03 o 
   3   1  11      604.00      612.36     17.37 o 
   4   1  11      159.29      170.23      7.65 o 
   5   1  11      188.62      187.48      8.42 o 
   6   1  11        0.66        2.04      3.84 o 
  -7   2  11        0.14       -0.38      1.86 o 
  -6   2  11       18.33       22.85      2.37 o 
  -5   2  11      306.58      306.70      9.60 o 
  -4   2  11      543.00      530.79     13.52 o 
  -3   2  11        9.11       21.76      4.42 o 
  -2   2  11       32.15       34.91      4.44 o 
  -1   2  11       86.15       98.16      6.05 o 
   0   2  11      763.17      807.72     25.98 o 
   1   2  11      672.77      662.40     28.60 o 
   2   2  11      326.74      331.39     20.02 o 
   3   2  11      371.35      374.99     14.92 o 
   4   2  11       93.94       80.09      4.62 o 
   5   2  11        9.71        6.46      4.10 o 
   6   2  11       25.56       20.36      5.25 o 
  -7   3  11        0.28        0.47      1.81 o 
  -6   3  11       38.92       34.83      2.93 o 
  -5   3  11        7.56        4.91      2.56 o 
  -4   3  11       45.91       39.99      3.27 o 
  -3   3  11       50.39       52.09      5.64 o 
  -2   3  11      346.60      291.70     15.58 o 
  -1   3  11       26.99       13.30      3.07 o 
   0   3  11      430.28      480.77     18.37 o 
   1   3  11       62.03       84.52     14.26 o 
   2   3  11      551.72      595.72     19.90 o 
   3   3  11       28.39       24.47      3.37 o 
   4   3  11      118.32      117.99      6.77 o 
   5   3  11       38.50       38.93      5.11 o 
   6   3  11       63.02       69.87      7.13 o 
  -7   4  11       10.80       12.41      2.15 o 
  -6   4  11        1.02        1.57      2.06 o 
  -5   4  11      130.14      133.74      5.69 o 
  -4   4  11      122.97      117.85      4.80 o 
  -3   4  11      705.22      649.67     21.68 o 
  -2   4  11       11.88        9.70      3.19 o 
  -1   4  11      515.94      554.10     23.01 o 
   0   4  11      429.56      450.52     16.38 o 
   1   4  11      670.05      645.17     48.73 o 
   2   4  11      112.38      104.06      6.56 o 
   3   4  11        1.52        1.63      2.88 o 
   4   4  11       22.38       29.47      4.08 o 
   5   4  11      121.24      147.78     17.42 o 
  -7   5  11       26.51       28.16      5.14 o 
  -6   5  11        0.79       -2.06      2.06 o 
  -5   5  11        4.81        1.50      2.39 o 
  -4   5  11       48.26       41.83      3.95 o 
  -3   5  11      584.18      551.18     18.19 o 
  -2   5  11       47.33       55.76      5.38 o 
  -1   5  11      662.05      684.90     32.33 o 
   0   5  11        2.06        6.60      3.78 o 
   1   5  11       88.02      107.58      9.19 o 
   2   5  11       69.57       71.40      5.29 o 
   3   5  11        2.98        1.72      3.13 o 
   4   5  11        5.73        5.30      5.17 o 
   5   5  11      102.93      107.44     10.88 o 
  -7   6  11       26.68       31.90      3.49 o 
  -6   6  11       14.80        9.79      2.39 o 
  -5   6  11      126.33      113.40      5.36 o 
  -4   6  11       16.32       14.09      2.96 o 
  -3   6  11      122.58      116.15      5.96 o 
  -2   6  11      558.62      581.02     18.77 o 
  -1   6  11      229.31      213.00     14.82 o 
   0   6  11       93.22       79.48     18.72 o 
   1   6  11       55.29       53.93     10.91 o 
   2   6  11       20.45       16.32      3.59 o 
   3   6  11        5.02       -1.28      3.44 o 
   4   6  11       38.39       43.36      6.61 o 
   5   6  11       30.93       27.12      6.01 o 
  -6   7  11        0.16        0.83      2.77 o 
  -5   7  11       58.47       51.11      3.66 o 
  -4   7  11       38.62       37.45      3.60 o 
  -3   7  11       12.69       11.26      4.94 o 
  -2   7  11      313.96      287.08     15.68 o 
  -1   7  11       61.97       70.11      6.33 o 
   0   7  11       19.36       17.64      4.33 o 
   1   7  11     1113.05     1201.93     44.68 o 
   2   7  11       82.96       77.13      5.74 o 
   3   7  11       62.97       57.06     12.25 o 
   4   7  11        5.31       -5.86      5.86 o 
   5   7  11        0.49       -3.97      3.97 o 
  -6   8  11       54.57       62.94      3.74 o 
  -5   8  11       31.54       20.20      3.13 o 
  -4   8  11      153.13      127.73      7.55 o 
  -3   8  11      347.34      341.03     15.04 o 
  -2   8  11       46.19       60.60     11.15 o 
  -1   8  11       43.55       35.59      4.11 o 
   0   8  11        1.84       -3.62      3.62 o 
   1   8  11       23.73       27.10      8.19 o 
   2   8  11       77.50       90.80     11.34 o 
   3   8  11       56.00       52.66      6.12 o 
   4   8  11      108.62      107.10     11.03 o 
  -6   9  11       58.24       58.31      4.76 o 
  -5   9  11       30.50       32.00      3.32 o 
  -4   9  11        7.03        8.09      5.50 o 
  -3   9  11      333.20      339.84     15.57 o 
  -2   9  11        2.31        1.22      3.72 o 
  -1   9  11       53.97       48.32      4.89 o 
   0   9  11      141.67      161.84     20.48 o 
   1   9  11       60.05       53.06     10.22 o 
   2   9  11        9.53        8.92      8.97 o 
   3   9  11       24.40       14.57      5.68 o 
   4   9  11      113.91      117.58     10.40 o 
  -6  10  11        0.71        0.31      2.37 o 
  -5  10  11        0.31       -3.26      5.37 o 
  -4  10  11       11.01        9.21      5.28 o 
  -3  10  11       12.95       10.67      5.56 o 
  -2  10  11      282.57      290.15     14.50 o 
  -1  10  11       31.61       32.05      5.29 o 
   0  10  11      173.20      196.09     15.80 o 
   1  10  11        0.19       11.33      7.92 o 
   2  10  11       40.72       40.31      9.42 o 
   3  10  11       29.89       39.78      7.57 o 
  -5  11  11        6.53        8.89      3.00 o 
  -4  11  11      117.34      127.58     11.92 o 
  -3  11  11        0.64        2.61      3.17 o 
  -2  11  11       19.73       23.69      3.58 o 
  -1  11  11      176.79      183.09     11.47 o 
   0  11  11      246.45      272.58     18.87 o 
   1  11  11        0.95        4.66      6.74 o 
  -5  12  11       23.59       18.06      2.48 o 
  -4  12  11       40.49       43.65      4.33 o 
  -3  12  11        9.33       10.42      3.22 o 
  -2  12  11      112.16      112.05      8.95 o 
  -1  12  11       26.03       21.68      5.06 o 
   0  12  11       69.39       64.55      7.13 o 
   1  12  11      188.33      218.91     18.70 o 
   2  12  11       38.89       33.07      6.78 o 
  -4  13  11        1.12        2.61      2.50 o 
  -3  13  11        2.70        4.17      3.10 o 
  -2  13  11        0.05        5.67      5.12 o 
  -1  13  11      113.11      123.61      8.88 o 
   0  13  11        2.19        1.94      4.14 o 
   1  13  11        0.16       -1.33      4.57 o 
  -3  14  11       87.78       89.57     15.91 o 
  -2  14  11        0.98       -2.06      4.20 o 
  -1  14  11       16.93       16.22      5.78 o 
   0  14  11       50.32       38.18     18.20 o 
  -1 -15  12        1.30       -0.06      3.61 o 
   0 -15  12        0.74       14.59      9.91 o 
   1 -15  12        0.04       -3.24     21.51 o 
   2 -15  12        0.04       10.14     20.92 o 
  -2 -14  12       10.61       -1.56      3.75 o 
  -1 -14  12        5.97       10.67      4.62 o 
   0 -14  12       42.47       36.80      7.37 o 
   1 -14  12        7.98       13.63     17.11 o 
   2 -14  12       32.21       24.46      5.47 o 
   3 -14  12        8.76        8.77      4.66 o 
  -3 -13  12        0.26        6.63      4.60 o 
  -2 -13  12        0.04        4.25      3.51 o 
  -1 -13  12       12.28       13.09      5.45 o 
   0 -13  12        1.43        3.63      4.94 o 
   1 -13  12       19.23       12.17      4.69 o 
   2 -13  12      104.68       85.82      6.22 o 
   3 -13  12       50.80       47.25      5.30 o 
   4 -13  12        0.03       -2.19      3.51 o 
  -3 -12  12       83.60       70.38      8.98 o 
  -2 -12  12       28.16       30.91      7.69 o 
  -1 -12  12       16.48       10.79      4.02 o 
   0 -12  12        0.31       -0.03      4.16 o 
   1 -12  12        2.56        2.04      3.82 o 
   2 -12  12       25.49       21.32      5.69 o 
   3 -12  12        0.70       -3.38      3.49 o 
   4 -12  12        2.84        9.75      4.22 o 
  -4 -11  12        2.24      -12.14     12.14 o 
  -3 -11  12       39.97       34.82      6.85 o 
  -2 -11  12       20.69        5.19      4.16 o 
  -1 -11  12       51.99       46.02      8.13 o 
   0 -11  12        7.39        9.93      4.13 o 
   1 -11  12      149.63      168.22      9.02 o 
   2 -11  12       35.00       30.58      5.99 o 
   3 -11  12      113.89      102.50      6.57 o 
   4 -11  12       51.74       60.17      7.20 o 
   5 -11  12       46.51       46.83      5.56 o 
  -4 -10  12       76.38       72.13     17.44 o 
  -3 -10  12       12.49        9.94      5.06 o 
  -2 -10  12        0.30        7.75      4.55 o 
  -1 -10  12        5.13        6.34      3.20 o 
   0 -10  12       16.61        6.93      4.10 o 
   1 -10  12        1.93        1.81      3.27 o 
   2 -10  12        7.96        6.08      4.47 o 
   3 -10  12        0.03       -1.16      6.78 o 
   4 -10  12        2.57        5.04      2.92 o 
   5 -10  12       22.20       27.95      3.47 o 
  -5  -9  12        8.19        8.84     10.93 o 
  -4  -9  12       10.78        5.81      4.36 o 
  -3  -9  12        0.65        3.44      4.91 o 
  -2  -9  12       15.76        7.52      3.79 o 
  -1  -9  12      104.67      104.49      5.65 o 
   0  -9  12      167.94      158.16     19.69 o 
   1  -9  12       81.77       75.00      5.86 o 
   2  -9  12       92.10       89.68      7.39 o 
   3  -9  12       53.97       39.48      5.63 o 
   4  -9  12        3.53       -0.25      3.04 o 
   5  -9  12        1.91        4.32      2.92 o 
  -5  -8  12       67.92       80.38     25.72 o 
  -4  -8  12       51.78       45.14      4.26 o 
  -3  -8  12       95.79       82.85      4.31 o 
  -2  -8  12        0.18        1.12      2.32 o 
  -1  -8  12       24.44       24.84      5.87 o 
   0  -8  12       73.45       83.63      7.34 o 
   1  -8  12       13.33        5.97      3.72 o 
   2  -8  12        0.48        1.37      4.15 o 
   3  -8  12       10.79        8.33      4.15 o 
   4  -8  12       33.88       29.91      3.97 o 
   5  -8  12      103.03       98.84      6.57 o 
   6  -8  12       26.93       22.74      4.94 o 
  -6  -7  12        9.93       13.24     16.59 o 
  -5  -7  12        7.21       11.87      3.71 o 
  -4  -7  12        5.81        6.97      5.72 o 
  -3  -7  12      183.85      179.82      8.55 o 
  -2  -7  12       27.91       24.77      3.60 o 
  -1  -7  12       32.28       27.89      3.78 o 
   0  -7  12       10.23       13.58      4.28 o 
   1  -7  12       74.25       68.04      5.11 o 
   2  -7  12        1.07        0.61      4.24 o 
   3  -7  12      112.72      110.03      7.02 o 
   4  -7  12        1.10        1.69      3.31 o 
   5  -7  12       69.10       65.50      7.56 o 
   6  -7  12        0.20        7.18      4.25 o 
  -6  -6  12       48.83       52.60     11.59 o 
  -5  -6  12       31.21       23.98      2.88 o 
  -4  -6  12       34.58       34.65      3.07 o 
  -3  -6  12      134.42      125.17      6.46 o 
  -2  -6  12      126.14      110.33     10.16 o 
  -1  -6  12       10.63       12.01      6.66 o 
   0  -6  12      445.11      462.87     31.87 o 
   1  -6  12      259.51      256.98     11.19 o 
   2  -6  12        3.51        5.41      3.78 o 
   3  -6  12      102.17       86.58      9.51 o 
   4  -6  12       12.32        8.32      3.51 o 
   5  -6  12        5.32        6.99      3.81 o 
   6  -6  12       11.92       14.43      3.68 o 
  -6  -5  12        2.12        2.22      3.87 o 
  -5  -5  12       41.43       33.22      6.30 o 
  -4  -5  12       40.54       42.30      4.69 o 
  -3  -5  12        1.01        0.08      2.47 o 
  -1  -5  12      153.37      167.45     16.49 o 
   0  -5  12       14.36       17.29      5.12 o 
   1  -5  12       33.21       35.93      4.77 o 
   2  -5  12      104.18      103.62      8.85 o 
   3  -5  12       66.09       57.99      7.08 o 
   4  -5  12       60.02       51.48      6.15 o 
   5  -5  12       12.14       20.21      4.53 o 
   6  -5  12        2.77       -1.47      3.48 o 
  -6  -4  12       41.68       46.41      4.48 o 
  -5  -4  12       38.87       38.45      7.37 o 
  -4  -4  12       14.14       10.77      2.88 o 
  -3  -4  12      243.95      253.03      8.75 o 
  -2  -4  12      717.32      793.41     48.61 o 
  -1  -4  12      115.25      128.30     13.09 o 
   0  -4  12      210.43      221.24      9.24 o 
   1  -4  12      259.97      296.36     13.82 o 
   2  -4  12       93.43      117.96     31.65 o 
   3  -4  12        7.34       -2.07      4.18 o 
   4  -4  12       47.35       60.85      6.85 o 
   5  -4  12        0.47       -3.31      5.18 o 
   6  -4  12        2.59        3.94      3.77 o 
  -6  -3  12       32.58       27.84      3.62 o 
  -5  -3  12       24.68       15.27      3.08 o 
  -4  -3  12       11.63       12.04      2.76 o 
  -3  -3  12        6.74        7.59      3.88 o 
  -2  -3  12        9.57       13.68      3.83 o 
  -1  -3  12      244.31      259.96     17.95 o 
   0  -3  12      385.80      370.91     12.98 o 
   1  -3  12      423.35      406.27     23.03 o 
   2  -3  12      179.03      176.18     30.56 o 
   3  -3  12        3.04        5.26      4.45 o 
   4  -3  12       59.72       54.98      7.67 o 
   5  -3  12       10.21        6.67      3.96 o 
   6  -3  12       45.25       41.06      5.56 o 
  -6  -2  12       22.12       21.18      3.03 o 
  -5  -2  12        0.35       -1.72      2.24 o 
  -4  -2  12      144.99      144.05      9.04 o 
  -3  -2  12      498.73      505.74     18.76 o 
  -2  -2  12      219.91      235.11     10.21 o 
  -1  -2  12       15.91        6.32      3.74 o 
   0  -2  12      135.50      112.93     13.25 o 
   1  -2  12       33.00       30.59     16.44 o 
   2  -2  12        2.35        0.69      5.20 o 
   3  -2  12      329.88      332.26     12.59 o 
   4  -2  12        5.57        5.15      3.11 o 
   5  -2  12        1.18        4.92      4.05 o 
   6  -2  12        3.02        9.10      4.62 o 
  -7  -1  12       12.81       11.49      3.02 o 
  -6  -1  12       24.96       23.06      5.46 o 
  -5  -1  12       27.50       35.53      3.19 o 
  -4  -1  12      576.20      671.50     18.54 o 
  -3  -1  12      246.17      271.27     13.30 o 
  -2  -1  12      792.21      801.79     25.01 o 
  -1  -1  12      246.11      258.13     20.26 o 
   0  -1  12       40.44       35.84      3.27 o 
   1  -1  12      275.97      227.33     14.41 o 
   2  -1  12        1.45       -4.51      4.51 o 
   3  -1  12        0.90       -0.09      3.56 o 
   4  -1  12      339.08      313.82     10.87 o 
   5  -1  12        5.15        4.73      3.74 o 
   6  -1  12        4.73        0.98      5.94 o 
  -7   0  12        6.78       14.47      3.23 o 
  -6   0  12        5.54        0.78      1.97 o 
  -5   0  12       92.83      101.20      4.89 o 
  -4   0  12       27.22       29.67      4.84 o 
  -3   0  12      166.23      183.00      8.71 o 
  -2   0  12       25.73       18.06      4.21 o 
  -1   0  12        6.50        4.78      2.55 o 
   0   0  12      485.52      442.95     28.55 o 
   1   0  12      319.24      257.10     12.39 o 
   2   0  12       46.50       44.53      8.78 o 
   3   0  12      188.80      216.28      9.71 o 
   4   0  12       71.66       79.83      4.99 o 
   5   0  12      137.30      140.23      9.00 o 
   6   0  12        0.93       -2.33      3.54 o 
  -7   1  12        3.78        1.30      6.36 o 
  -6   1  12        7.04        5.42      2.25 o 
  -5   1  12        5.38        6.25      2.06 o 
  -4   1  12      444.53      451.53     11.93 o 
  -3   1  12      225.91      215.10      9.43 o 
  -2   1  12       25.90       34.48      6.31 o 
  -1   1  12       21.92       29.91      5.76 o 
   0   1  12      356.84      310.30     13.78 o 
   1   1  12      552.69      553.05     21.27 o 
   2   1  12        0.77        6.29      2.97 o 
   3   1  12       51.05       44.56      5.12 o 
   4   1  12       31.96       24.99      3.62 o 
   5   1  12        3.85       -2.75      3.76 o 
   6   1  12        0.24        3.19      5.52 o 
  -7   2  12       10.00       11.06      2.70 o 
  -6   2  12       28.10       19.05      4.36 o 
  -5   2  12       56.09       66.34      4.23 o 
  -4   2  12      233.49      276.49      9.79 o 
  -3   2  12      491.44      509.62     16.16 o 
  -2   2  12        0.48        2.79      3.67 o 
  -1   2  12        1.28        1.25      2.45 o 
   0   2  12      256.92      236.16     12.43 o 
   1   2  12       52.02       49.62     11.86 o 
   2   2  12       24.58       23.59      4.27 o 
   3   2  12      261.33      252.93      8.27 o 
   4   2  12       52.88       50.85      4.75 o 
   5   2  12        1.82        9.68      5.06 o 
   6   2  12        0.98       -3.84      3.84 o 
  -7   3  12        4.75        2.59      1.69 o 
  -6   3  12        2.57        3.96      2.35 o 
  -5   3  12      172.73      161.17      6.51 o 
  -4   3  12       13.17        9.88      2.78 o 
  -3   3  12       41.66       40.18      4.74 o 
  -2   3  12      138.62      148.89     14.98 o 
  -1   3  12      108.11      108.99     11.63 o 
   0   3  12      121.15      129.62      7.61 o 
   1   3  12      260.41      270.54     17.04 o 
   2   3  12        1.60       -0.73      2.50 o 
   3   3  12       31.79       28.11      3.30 o 
   4   3  12        1.17       -0.11      3.07 o 
   5   3  12       85.98       94.34     11.09 o 
  -7   4  12       16.08       17.68      1.96 o 
  -6   4  12       29.05       24.99      3.78 o 
  -5   4  12        2.33        2.06      2.49 o 
  -4   4  12      113.91      102.40      5.33 o 
  -3   4  12       41.22       39.21      3.35 o 
  -2   4  12      193.30      186.60     10.89 o 
  -1   4  12       44.05       47.17      7.61 o 
   0   4  12       83.06       91.17      6.97 o 
   1   4  12       46.61       44.96     10.32 o 
   2   4  12       57.61       46.87      4.03 o 
   3   4  12      338.01      341.56     11.32 o 
   4   4  12        0.07        4.60      5.40 o 
   5   4  12        8.45       -1.99      5.59 o 
  -7   5  12        3.26        5.33      2.26 o 
  -6   5  12        6.32        6.48      2.02 o 
  -5   5  12      132.27      156.00      6.26 o 
  -4   5  12      607.40      564.02     14.64 o 
  -3   5  12       54.92       48.17      3.63 o 
  -2   5  12       59.71       63.94      7.16 o 
  -1   5  12      365.52      372.45     29.54 o 
   0   5  12      754.53      810.85     38.12 o 
   1   5  12      299.24      281.26     12.02 o 
   2   5  12      107.44       98.34      5.60 o 
   3   5  12       30.32       23.63      5.26 o 
   4   5  12       81.68       87.26      7.09 o 
   5   5  12        6.53       22.95      5.84 o 
  -6   6  12        0.24       -0.25      2.45 o 
  -5   6  12        1.07        0.79      2.53 o 
  -4   6  12      449.30      420.93     16.34 o 
  -3   6  12      192.61      212.06     13.39 o 
  -2   6  12      166.50      189.94      8.33 o 
  -1   6  12       66.63       76.13      8.17 o 
   0   6  12        9.61       13.27      4.14 o 
   1   6  12        3.87        1.02      3.53 o 
   2   6  12      139.05      146.87      7.65 o 
   3   6  12       27.37       25.68      5.07 o 
   4   6  12      107.26       99.09      7.06 o 
   5   6  12       11.02        5.02      4.52 o 
  -6   7  12        0.49        3.21      2.74 o 
  -5   7  12       10.71        4.97      2.42 o 
  -4   7  12      166.49      153.83     11.73 o 
  -3   7  12      393.88      371.84     19.41 o 
  -2   7  12      308.54      305.00     17.19 o 
  -1   7  12        9.46        7.99      3.31 o 
   0   7  12       35.05       32.05      4.85 o 
   1   7  12        1.99        3.42      4.61 o 
   2   7  12       13.31       12.08      4.66 o 
   3   7  12       51.18       58.10     15.84 o 
   4   7  12       34.89       39.48      7.38 o 
  -6   8  12        5.39        6.64      1.54 o 
  -5   8  12        1.66        2.92      2.60 o 
  -4   8  12      496.38      564.15     24.02 o 
  -3   8  12        9.82        8.87      5.80 o 
  -2   8  12        9.86       11.11      3.79 o 
  -1   8  12       78.73       82.39      6.02 o 
   0   8  12      512.84      517.27     21.06 o 
   1   8  12       35.40       42.47      9.20 o 
   2   8  12       79.38       81.64     28.04 o 
   3   8  12      298.85      258.24     12.00 o 
   4   8  12       22.71       22.17     11.98 o 
  -6   9  12        0.01        5.63      3.06 o 
  -5   9  12        0.17        4.72      2.50 o 
  -4   9  12        5.56        5.75      5.22 o 
  -3   9  12       13.77       13.81      5.94 o 
  -2   9  12      274.47      268.85     12.12 o 
  -1   9  12       29.66       25.16      4.26 o 
   0   9  12       13.34       13.69      4.96 o 
   1   9  12      116.33      123.91     12.90 o 
   2   9  12        2.41        5.34      7.68 o 
   3   9  12       22.69       19.39      7.18 o 
  -5  10  12       74.34       84.56      7.29 o 
  -4  10  12       59.36       48.66     21.98 o 
  -3  10  12       82.85       84.27      7.29 o 
  -2  10  12       22.91       19.84      3.44 o 
  -1  10  12      150.05      150.37      8.43 o 
   0  10  12       42.75       41.61      6.38 o 
   1  10  12      217.73      256.60     18.56 o 
   2  10  12        2.14        6.47      7.01 o 
  -5  11  12        0.29        0.09      2.27 o 
  -4  11  12       11.96        7.06      3.20 o 
  -3  11  12       22.73       18.24      3.31 o 
  -2  11  12       44.65       42.41      4.16 o 
  -1  11  12       28.36       25.77      5.50 o 
   0  11  12      226.21      215.55     12.45 o 
   1  11  12        1.34       -1.49      4.04 o 
   2  11  12       17.59       24.77      6.56 o 
  -4  12  12       67.35       65.97      4.93 o 
  -3  12  12       28.25       24.65      3.55 o 
  -2  12  12        0.78       -3.94      3.94 o 
  -1  12  12       17.58       15.73      6.22 o 
   0  12  12       49.33       47.21      6.28 o 
   1  12  12       12.84       15.98      4.66 o 
   2  12  12        0.19       -3.63      4.03 o 
  -3  13  12       39.74       38.65      4.00 o 
  -2  13  12       10.47        3.71      5.18 o 
  -1  13  12       15.43       14.80      4.88 o 
   0  13  12        0.19        5.70      3.83 o 
   1  13  12        8.41        3.27      4.48 o 
  -2  14  12        0.83        1.54      4.22 o 
  -1  14  12        0.09       -1.63     12.86 o 
   0 -15  13        0.44       12.24      6.39 o 
   1 -15  13       17.35       20.79     21.60 o 
  -2 -14  13        7.46        1.01      5.15 o 
  -1 -14  13        0.72        1.76      4.25 o 
   0 -14  13        3.71        2.08      6.12 o 
   1 -14  13        7.76       15.64     16.16 o 
   2 -14  13       13.00       16.04      5.96 o 
   3 -14  13        1.80        2.35     15.71 o 
  -3 -13  13        1.58        1.48      4.45 o 
  -2 -13  13       88.39       96.66     10.98 o 
  -1 -13  13        0.11       -2.60      9.30 o 
   0 -13  13       15.67       14.02      5.28 o 
   1 -13  13       19.00       13.51      4.55 o 
   2 -13  13        9.64       11.14      3.75 o 
   3 -13  13       28.67       11.54      4.72 o 
  -3 -12  13       35.02       35.26      5.15 o 
  -2 -12  13       16.65       20.61     11.82 o 
  -1 -12  13        5.23        6.62      4.03 o 
   0 -12  13       19.58       18.05      4.16 o 
   1 -12  13       29.86       27.62      5.17 o 
   2 -12  13       54.06       43.23      6.43 o 
   3 -12  13       13.00       11.13      3.87 o 
   4 -12  13       58.35       53.56      5.93 o 
  -4 -11  13        2.17       -2.14     12.23 o 
  -3 -11  13      113.49      104.83     13.35 o 
  -2 -11  13       29.57       15.51      4.90 o 
  -1 -11  13        8.88        3.04      4.17 o 
   0 -11  13        3.58        6.64      3.63 o 
   1 -11  13        7.49        8.12      3.90 o 
   2 -11  13       45.17       42.40      6.40 o 
   3 -11  13        2.15        6.74      3.63 o 
   4 -11  13        9.61       17.85      6.23 o 
  -4 -10  13       22.86        6.65     12.92 o 
  -3 -10  13        0.77       -0.48      4.29 o 
  -2 -10  13        8.19        3.11      3.40 o 
  -1 -10  13       40.70       45.80      6.82 o 
   0 -10  13       13.43       12.36      4.78 o 
   1 -10  13        9.49       13.94      3.78 o 
   2 -10  13        1.28       -0.47      4.09 o 
   3 -10  13       19.71       19.81      4.51 o 
   4 -10  13       26.18       23.44      4.60 o 
   5 -10  13       41.63       37.76      5.27 o 
  -5  -9  13        4.46        6.80      9.26 o 
  -4  -9  13       78.68       82.43      7.19 o 
  -3  -9  13        0.72       -0.99      4.36 o 
  -2  -9  13        7.11        7.19      3.39 o 
  -1  -9  13      156.78      136.70     14.65 o 
   0  -9  13        1.18        1.70      3.28 o 
   1  -9  13        0.17        2.44      3.32 o 
   2  -9  13       86.85       76.19      7.21 o 
   3  -9  13       10.66        3.02      5.42 o 
   4  -9  13        5.20        6.52      2.99 o 
   5  -9  13        3.92        7.93      2.96 o 
  -5  -8  13       38.61       41.66     23.09 o 
  -4  -8  13       54.09       40.41      6.35 o 
  -3  -8  13       15.00       23.57      3.96 o 
  -2  -8  13       10.73        3.00      4.61 o 
  -1  -8  13       11.79        8.35      3.26 o 
   0  -8  13       55.76       57.00      5.98 o 
   1  -8  13        2.75       -0.79      2.96 o 
   2  -8  13      174.59      155.49     15.59 o 
   3  -8  13       19.41       16.43      4.46 o 
   4  -8  13        0.39        6.98      4.07 o 
   5  -8  13       52.50       56.18      4.39 o 
  -5  -7  13       30.19       21.94      5.16 o 
  -4  -7  13        6.53       -1.19      2.44 o 
  -3  -7  13       97.63       85.64      4.32 o 
  -2  -7  13      929.03      880.22     79.24 o 
  -1  -7  13       43.33       49.56      4.42 o 
   0  -7  13       22.42       23.93      4.49 o 
   1  -7  13       41.40       36.48      4.27 o 
   2  -7  13       20.16       14.54      4.84 o 
   3  -7  13        7.24        3.59      3.69 o 
   4  -7  13        3.50        1.02      3.26 o 
   5  -7  13       18.68       15.91      5.65 o 
  -6  -6  13       27.90       20.05      2.70 o 
  -5  -6  13        0.55       -1.20      2.50 o 
  -4  -6  13       48.36       36.86      3.63 o 
  -3  -6  13       66.83       57.04      5.08 o 
  -2  -6  13       55.68       53.15     10.89 o 
  -1  -6  13       87.88       82.48      7.97 o 
   0  -6  13      818.98      795.18     26.92 o 
   1  -6  13      391.19      411.81     13.00 o 
   2  -6  13      187.20      177.67      9.89 o 
   3  -6  13       46.40       44.32      5.11 o 
   4  -6  13       34.80       37.95      4.57 o 
   5  -6  13        2.13        0.98      5.73 o 
   6  -6  13       47.55       50.36      6.84 o 
  -6  -5  13       10.14        6.44      2.35 o 
  -5  -5  13       25.25       25.91      6.55 o 
  -4  -5  13      103.15      107.06      6.10 o 
  -3  -5  13      228.60      215.50     11.77 o 
  -2  -5  13      165.70      186.51     25.40 o 
  -1  -5  13       92.05       79.09      9.42 o 
   0  -5  13       40.79       36.90      4.86 o 
   1  -5  13      130.40      137.04      7.85 o 
   2  -5  13        0.68       -1.40      3.56 o 
   3  -5  13       41.77       44.97      6.11 o 
   4  -5  13       30.41       49.61      6.14 o 
   5  -5  13        1.94        5.85      3.91 o 
   6  -5  13        0.82       -2.37      4.62 o 
  -6  -4  13        5.42       -0.70      2.32 o 
  -5  -4  13        0.37        6.69      2.94 o 
  -4  -4  13       13.52       11.01      2.91 o 
  -3  -4  13        1.84        4.17      3.50 o 
  -1  -4  13      295.40      365.78     25.24 o 
   0  -4  13      213.32      214.72      9.39 o 
   1  -4  13      373.96      399.46     28.54 o 
   2  -4  13      504.56      481.16     43.15 o 
   3  -4  13       88.20       90.41      7.21 o 
   4  -4  13      114.15      126.33      9.78 o 
   5  -4  13       19.72       33.19      8.34 o 
   6  -4  13        3.90       -2.69      4.67 o 
  -6  -3  13        0.41        0.42      5.19 o 
  -5  -3  13       40.75       37.47      3.78 o 
  -4  -3  13       82.86       82.63      5.60 o 
  -3  -3  13      337.08      365.84     11.92 o 
  -2  -3  13      822.77      834.83     34.31 o 
  -1  -3  13       11.89        7.12      3.08 o 
   0  -3  13      765.27      788.92     26.07 o 
   1  -3  13       85.18      108.11     23.54 o 
   2  -3  13      197.49      194.17     40.66 o 
   3  -3  13      173.97      174.03     10.08 o 
   4  -3  13      206.21      205.56     12.06 o 
   5  -3  13       42.01       31.08      6.19 o 
   6  -3  13        0.37        4.67      5.26 o 
  -6  -2  13       22.32       23.67      6.00 o 
  -5  -2  13        9.42        5.27      3.09 o 
  -4  -2  13       16.79       19.18      2.60 o 
  -3  -2  13      527.34      571.00     17.83 o 
  -2  -2  13      350.37      371.95     14.09 o 
  -1  -2  13        3.59        2.28      2.79 o 
   0  -2  13      350.69      308.92     14.04 o 
   1  -2  13       40.90       32.71      4.26 o 
   2  -2  13       77.58       93.09     30.02 o 
   3  -2  13        1.54       -1.88      4.39 o 
   4  -2  13      132.93      133.76      7.94 o 
   5  -2  13       42.65       51.95      5.43 o 
   6  -2  13        2.27       -0.39      5.06 o 
  -6  -1  13       69.00       72.98     10.22 o 
  -5  -1  13       30.01       27.60      5.61 o 
  -4  -1  13        2.53       -1.00      2.54 o 
  -3  -1  13      382.28      370.92     20.49 o 
  -2  -1  13      368.53      373.83     16.16 o 
  -1  -1  13        1.04        3.70      2.95 o 
   0  -1  13      545.87      524.77     19.39 o 
   1  -1  13        2.49        6.58      2.95 o 
   2  -1  13      289.19      316.97     22.48 o 
   3  -1  13      297.47      304.49     11.69 o 
   4  -1  13      214.81      219.86      9.21 o 
   5  -1  13       10.85        9.41      4.01 o 
   6  -1  13        0.11        2.44      5.23 o 
  -7   0  13        4.72       10.25      2.96 o 
  -6   0  13       19.33       17.51      2.48 o 
  -5   0  13       70.00       62.87      5.47 o 
  -4   0  13       79.22       80.06      6.80 o 
  -3   0  13      119.79      108.33      7.30 o 
  -2   0  13      179.87      164.52      8.45 o 
  -1   0  13      399.30      415.21     17.74 o 
   0   0  13      425.94      437.44     18.40 o 
   1   0  13     1484.07     1612.29     59.11 o 
   2   0  13        6.39        6.64      5.55 o 
   3   0  13        2.14        1.50      2.48 o 
   4   0  13        0.25        1.75      2.79 o 
   5   0  13       16.15       18.73     11.03 o 
   6   0  13        0.08        4.76      4.98 o 
  -7   1  13        0.96        0.93      2.61 o 
  -6   1  13       72.92       65.51      7.10 o 
  -5   1  13        8.07        5.99      2.61 o 
  -4   1  13      241.50      254.85      7.73 o 
  -3   1  13      117.67      107.42      5.48 o 
  -2   1  13       22.40       10.92      3.90 o 
  -1   1  13      878.05      954.21     29.89 o 
   0   1  13      153.37      201.87     12.01 o 
   1   1  13        9.56        8.72     11.33 o 
   2   1  13       75.21       65.79      4.90 o 
   3   1  13        0.16        3.43      2.41 o 
   4   1  13       89.12       87.74      4.75 o 
   5   1  13      105.16      114.75     12.55 o 
  -7   2  13        1.46        0.51      2.96 o 
  -6   2  13        1.24        0.02      2.09 o 
  -5   2  13       27.31       25.20      2.66 o 
  -4   2  13        0.04        2.88      3.15 o 
  -3   2  13       85.87       75.10      4.77 o 
  -2   2  13        0.37        3.02      3.49 o 
  -1   2  13      940.32     1012.53     26.23 o 
   0   2  13      535.43      533.42     23.00 o 
   1   2  13        8.30        6.52      3.68 o 
   2   2  13      461.19      426.89     11.74 o 
   3   2  13       19.53       19.19      3.55 o 
   4   2  13      406.81      408.77     11.29 o 
   5   2  13        0.91        4.91      3.69 o 
  -7   3  13        5.39       10.14      5.54 o 
  -6   3  13       34.89       40.22      5.83 o 
  -5   3  13      506.86      525.98     14.33 o 
  -4   3  13       33.76       33.72      3.30 o 
  -3   3  13       26.83       17.91      2.75 o 
  -2   3  13      106.62      108.91      7.15 o 
  -1   3  13       76.08       89.20      7.12 o 
   0   3  13      503.17      549.22     20.94 o 
   1   3  13      615.62      653.53     50.04 o 
   2   3  13      351.61      324.81      9.74 o 
   3   3  13      132.89      140.07      6.69 o 
   4   3  13       14.62       14.76      3.58 o 
   5   3  13        0.99       -1.52      3.83 o 
  -6   4  13        3.27        3.13      2.12 o 
  -5   4  13       89.83       87.38      6.03 o 
  -4   4  13      156.92      151.56      8.69 o 
  -3   4  13      512.00      478.39     15.14 o 
  -2   4  13      969.82     1019.86     26.98 o 
  -1   4  13      446.48      456.72     25.16 o 
   0   4  13      392.91      440.48     45.64 o 
   1   4  13       26.96       27.96      4.43 o 
   2   4  13        5.03        5.20      2.78 o 
   3   4  13      448.68      433.58     13.31 o 
   4   4  13        1.91        1.41      5.19 o 
   5   4  13        0.01        5.12      3.88 o 
  -6   5  13       41.02       42.25      4.16 o 
  -5   5  13       16.51       14.27      2.65 o 
  -4   5  13        6.30        6.00      2.77 o 
  -3   5  13       40.53       35.07      4.58 o 
  -2   5  13      382.27      377.80     10.20 o 
  -1   5  13      191.77      221.22      7.98 o 
   0   5  13      102.09       98.47      5.59 o 
   1   5  13      175.23      186.06      9.28 o 
   2   5  13       60.87       57.25      6.81 o 
   3   5  13       32.59       30.18      3.93 o 
   4   5  13        1.99        1.27      4.99 o 
   5   5  13       10.70       10.91      4.87 o 
  -6   6  13        3.18        3.20      2.02 o 
  -5   6  13      131.31      140.20      6.52 o 
  -4   6  13       17.71       14.54      3.06 o 
  -3   6  13        6.12        6.97      5.78 o 
  -2   6  13     1077.42     1105.54     27.06 o 
  -1   6  13     2088.43     2143.07     57.76 o 
   0   6  13        0.28       -3.41      3.41 o 
   1   6  13       63.66       59.29      5.59 o 
   2   6  13      535.09      567.58     24.73 o 
   3   6  13        0.29        1.79      3.61 o 
   4   6  13        1.99        4.14      6.47 o 
  -6   7  13        0.83        2.96      1.69 o 
  -5   7  13       61.66       66.53      3.84 o 
  -4   7  13        8.30        8.70      2.82 o 
  -3   7  13      169.16      185.35     13.54 o 
  -2   7  13       52.97       37.81      5.40 o 
  -1   7  13      305.69      333.19     12.42 o 
   0   7  13       25.23       35.90      4.78 o 
   1   7  13      261.06      281.77     19.90 o 
   2   7  13       92.37      101.17     12.77 o 
   3   7  13      100.21       88.86      8.41 o 
   4   7  13      108.37      104.26     10.27 o 
  -6   8  13       19.18       14.04      2.46 o 
  -5   8  13       48.04       40.73      3.49 o 
  -4   8  13       19.99       24.14      5.15 o 
  -3   8  13       95.52       85.34      6.57 o 
  -2   8  13      258.48      254.39     10.24 o 
  -1   8  13        8.17        7.71      3.72 o 
   0   8  13        1.90       -3.32      3.45 o 
   1   8  13      112.62      130.88     13.73 o 
   2   8  13        6.78        1.59      7.66 o 
   3   8  13      136.73      145.20     12.76 o 
   4   8  13       35.82       33.56      6.03 o 
  -5   9  13        4.44        6.97      2.60 o 
  -4   9  13       84.50       72.15      7.40 o 
  -3   9  13       22.98       23.34      4.08 o 
  -2   9  13       26.88       23.52      3.64 o 
  -1   9  13      317.00      334.00     19.47 o 
   0   9  13      655.51      732.91     30.33 o 
   1   9  13       33.73       28.88      8.90 o 
   2   9  13      158.92      148.23     15.55 o 
   3   9  13        0.56       -4.87      5.25 o 
  -5  10  13        0.04        0.14      2.35 o 
  -4  10  13       34.14       20.52      3.50 o 
  -3  10  13        0.02        0.33      2.70 o 
  -2  10  13        6.26        6.60      3.06 o 
  -1  10  13       18.44       18.45      3.96 o 
   0  10  13        6.62        8.86      5.00 o 
   1  10  13       48.89       52.79      7.20 o 
   2  10  13        8.24        5.78      4.31 o 
   3  10  13        0.06       -1.66      4.33 o 
  -5  11  13       41.17       41.62      6.91 o 
  -4  11  13       73.54       85.31      5.91 o 
  -3  11  13       69.53       70.34      5.71 o 
  -2  11  13        0.26        2.23      2.71 o 
  -1  11  13       47.68       41.43      5.53 o 
   0  11  13        4.98        6.00      4.43 o 
   1  11  13       11.80       14.05      4.53 o 
   2  11  13        0.86        4.20      4.38 o 
  -4  12  13        4.28        7.42      2.61 o 
  -3  12  13       61.58       53.43      4.71 o 
  -2  12  13       70.12       83.74      5.52 o 
  -1  12  13       31.15       29.65      8.25 o 
   0  12  13       35.59       39.39      5.66 o 
   1  12  13       31.12       34.23      5.18 o 
  -3  13  13        1.93        8.56      5.16 o 
  -2  13  13       18.33       15.77      4.94 o 
  -1  13  13        0.23       -1.14      3.67 o 
   0  13  13       17.47       20.59      4.38 o 
  -1 -14  14       16.67       19.73      4.72 o 
   0 -14  14       23.91       35.60     27.71 o 
   1 -14  14        4.47       -3.96     14.69 o 
   2 -14  14       15.65        8.73      6.21 o 
  -2 -13  14       38.92       46.22     10.46 o 
  -1 -13  14        0.47        1.95      4.89 o 
   0 -13  14        6.38       -1.69     17.04 o 
   1 -13  14        0.16       -4.91      4.91 o 
   2 -13  14        5.05        5.01      3.64 o 
   3 -13  14        0.60        3.40      3.52 o 
  -3 -12  14       40.73       41.14     12.87 o 
  -2 -12  14       41.30       31.87      4.93 o 
  -1 -12  14        5.19        6.45      3.74 o 
   0 -12  14        2.27        3.51      4.28 o 
   1 -12  14        0.03        7.94      4.12 o 
   2 -12  14        0.85        2.77      4.58 o 
   3 -12  14       19.03       14.00      4.30 o 
   4 -12  14        1.89       -0.84      3.42 o 
  -3 -11  14       47.94       55.92     25.49 o 
  -2 -11  14       12.87        0.47      4.83 o 
  -1 -11  14       39.50       35.59      4.41 o 
   0 -11  14        0.04       -0.52      2.97 o 
   1 -11  14       37.68       45.84      5.28 o 
   2 -11  14        5.90        4.77      4.88 o 
   3 -11  14        4.60        8.03      3.53 o 
   4 -11  14       12.72       14.15      4.58 o 
  -4 -10  14       26.52       24.77      6.29 o 
  -3 -10  14        9.32        1.19      4.38 o 
  -2 -10  14        6.99        1.86      3.53 o 
  -1 -10  14       12.69        8.91      4.28 o 
   0 -10  14        4.70        7.52      3.61 o 
   1 -10  14       30.57       32.37      4.66 o 
   2 -10  14        2.68       -4.20      4.20 o 
   3 -10  14        5.03       10.06      4.23 o 
   4 -10  14       10.85       10.64      4.96 o 
  -4  -9  14       57.24       39.12      6.50 o 
  -3  -9  14      357.26      339.58     33.95 o 
  -2  -9  14        6.58        1.86      2.94 o 
  -1  -9  14       52.54       36.64      4.27 o 
   0  -9  14       38.68       48.82      4.97 o 
   1  -9  14       10.36       10.12      3.41 o 
   2  -9  14       56.05       53.28      6.46 o 
   3  -9  14       50.27       50.62      6.23 o 
   4  -9  14        0.60        1.94      3.59 o 
   5  -9  14       13.00       14.98      4.05 o 
  -5  -8  14       18.55       11.30     18.64 o 
  -4  -8  14        0.19       -0.55      2.85 o 
  -3  -8  14        0.01       -4.74      4.74 o 
  -2  -8  14       58.90       61.52      9.25 o 
  -1  -8  14      592.25      648.92     28.49 o 
   0  -8  14      214.33      216.00      8.23 o 
   1  -8  14        0.76        0.47      2.97 o 
   2  -8  14        5.01        3.19      4.14 o 
   3  -8  14        1.82        4.91      3.91 o 
   4  -8  14       43.76       32.15      5.42 o 
   5  -8  14       39.31       37.24      7.38 o 
  -5  -7  14       28.77       28.78      7.81 o 
  -4  -7  14       13.66       13.38      4.69 o 
  -3  -7  14       11.27        7.05      3.74 o 
  -2  -7  14        1.52        1.20      4.64 o 
  -1  -7  14       38.03       37.83      4.35 o 
   0  -7  14       97.00       91.96      7.71 o 
   1  -7  14      303.43      316.40     12.10 o 
   2  -7  14        4.24        4.37      4.03 o 
   3  -7  14        8.64        5.25      4.38 o 
   4  -7  14        1.27       -1.15      3.23 o 
   5  -7  14       11.87        6.57      6.13 o 
  -5  -6  14        5.80        1.65      3.13 o 
  -4  -6  14        0.97        3.31      2.46 o 
  -3  -6  14       97.69       92.91     11.55 o 
  -2  -6  14      347.14      328.04     16.87 o 
  -1  -6  14      262.25      293.49     15.07 o 
   0  -6  14       30.49       33.25      3.34 o 
   1  -6  14      497.70      516.04     15.14 o 
   2  -6  14      198.62      211.86     11.47 o 
   3  -6  14      343.16      342.56     13.27 o 
   4  -6  14        2.68        3.03      3.62 o 
   5  -6  14        1.00       -0.22      4.04 o 
  -6  -5  14       30.63       23.82      6.84 o 
  -5  -5  14       26.14       20.86      3.31 o 
  -4  -5  14       28.25       21.89      3.88 o 
  -3  -5  14        8.66        6.69      3.50 o 
  -2  -5  14        0.13        3.16     20.98 o 
  -1  -5  14      394.63      424.87     21.99 o 
   0  -5  14      375.76      383.73     14.43 o 
   1  -5  14      109.04       97.24      8.06 o 
   2  -5  14        6.80        2.60      5.97 o 
   3  -5  14       67.98       59.25      5.72 o 
   4  -5  14      135.35      137.82     10.51 o 
   5  -5  14        0.03        2.16      3.52 o 
  -6  -4  14       24.12       25.85      3.17 o 
  -5  -4  14       17.49       14.36      3.27 o 
  -4  -4  14        1.91        2.11      2.75 o 
  -3  -4  14      137.80      136.14      7.86 o 
  -2  -4  14       42.42       50.00     20.56 o 
  -1  -4  14      283.78      298.28     11.98 o 
   0  -4  14      282.15      248.15      9.49 o 
   1  -4  14       35.01       43.66      6.09 o 
   2  -4  14        0.49       -4.50      4.86 o 
   3  -4  14        7.12       10.91      6.14 o 
   4  -4  14       57.84       70.02      8.11 o 
   5  -4  14        3.94        4.21      3.60 o 
  -6  -3  14        0.05        7.48      3.80 o 
  -5  -3  14        0.13       -1.76      3.73 o 
  -4  -3  14      195.98      197.19      8.90 o 
  -3  -3  14       62.72       60.11      4.61 o 
  -2  -3  14       67.10       53.02     11.14 o 
  -1  -3  14      484.84      483.23     20.34 o 
   0  -3  14      698.60      651.21     26.12 o 
   1  -3  14       16.30       10.83      3.88 o 
   2  -3  14      164.24      165.73      9.78 o 
   3  -3  14      373.91      361.64     13.79 o 
   4  -3  14       40.40       35.48      6.11 o 
   5  -3  14        6.24        6.45      4.58 o 
  -6  -2  14        1.75        0.98      2.67 o 
  -5  -2  14       51.57       43.50      8.94 o 
  -4  -2  14        7.55        8.07      3.37 o 
  -3  -2  14       60.88       52.93      7.85 o 
  -2  -2  14       23.29       25.84      6.22 o 
  -1  -2  14       21.47       22.92      4.07 o 
   0  -2  14      134.01      139.30     12.42 o 
   1  -2  14        0.21       -2.66      2.66 o 
   2  -2  14        4.10        5.52      2.79 o 
   3  -2  14       52.51       39.94      5.68 o 
   4  -2  14       66.14       59.29      4.04 o 
   5  -2  14       49.87       41.20      6.44 o 
  -6  -1  14       14.31       11.59      2.75 o 
  -5  -1  14       35.61       33.55      5.42 o 
  -4  -1  14       10.90       10.33      2.50 o 
  -3  -1  14        0.21       -0.33      2.42 o 
  -2  -1  14      284.86      283.79     12.35 o 
  -1  -1  14      103.02       74.76      8.68 o 
   0  -1  14      480.54      452.52     17.72 o 
   1  -1  14      621.99      649.31     29.83 o 
   2  -1  14      247.40      276.49     10.38 o 
   3  -1  14      191.66      194.01      7.64 o 
   4  -1  14       28.66       31.91      3.32 o 
   5  -1  14        4.32        9.72      3.64 o 
  -6   0  14        0.44       -1.68      2.52 o 
  -5   0  14       82.22       81.13      5.17 o 
  -4   0  14      393.37      444.30     12.02 o 
  -3   0  14       16.59       14.36      2.72 o 
  -2   0  14      410.02      401.56     14.21 o 
  -1   0  14       10.99        5.76      4.58 o 
   0   0  14      441.84      454.12     17.81 o 
   1   0  14      752.56      715.94     31.75 o 
   2   0  14      852.84      827.39     21.36 o 
   3   0  14      113.83      110.62      5.13 o 
   4   0  14       29.69       36.20      4.98 o 
   5   0  14       11.81        9.75      3.85 o 
  -6   1  14       47.65       43.75      6.61 o 
  -5   1  14       40.62       37.49      3.28 o 
  -4   1  14       10.15        7.63      2.89 o 
  -3   1  14      353.56      341.15     15.12 o 
  -2   1  14       37.04       38.25      4.24 o 
  -1   1  14       71.83       87.09     15.67 o 
   0   1  14      395.13      435.36     33.10 o 
   1   1  14       86.67      122.83      8.90 o 
   2   1  14       98.05      101.49      5.68 o 
   3   1  14      315.06      327.79     12.80 o 
   4   1  14       47.21       48.15      3.64 o 
   5   1  14       20.91       10.40      4.55 o 
  -6   2  14      110.57      128.88      6.87 o 
  -5   2  14       19.04       22.26      3.43 o 
  -4   2  14      175.51      159.62      7.34 o 
  -3   2  14      494.69      494.75     13.29 o 
  -2   2  14       39.89       44.17      4.74 o 
  -1   2  14      694.37      656.96     23.80 o 
   0   2  14       59.45       49.92      5.82 o 
   1   2  14       14.75       18.33      3.85 o 
   2   2  14      388.85      411.33     11.41 o 
   3   2  14       23.24       21.31      3.52 o 
   4   2  14       13.30       17.63      4.02 o 
   5   2  14       16.07       15.50      6.77 o 
  -6   3  14        1.38       -0.56      2.06 o 
  -5   3  14        2.56       -0.26      2.42 o 
  -4   3  14       54.39       44.37      3.21 o 
  -3   3  14      132.73      111.72      5.21 o 
  -2   3  14     1478.33     1457.80     32.74 o 
  -1   3  14     2135.54     2130.62     55.81 o 
   0   3  14       29.47       48.23     11.70 o 
   1   3  14       26.77       23.40      5.41 o 
   2   3  14      518.15      484.80     16.16 o 
   3   3  14        8.55        7.56      2.89 o 
   4   3  14        4.41        3.68      4.00 o 
   5   3  14       19.92       33.03      4.60 o 
  -6   4  14       10.55        8.92      2.61 o 
  -5   4  14       35.87       31.89      3.37 o 
  -4   4  14       13.81       13.85      2.21 o 
  -3   4  14       21.77       19.41      2.92 o 
  -2   4  14     1951.13     1952.00     40.46 o 
  -1   4  14       41.86       46.11      4.18 o 
   0   4  14        8.37       10.21      3.05 o 
   1   4  14      215.35      248.98     10.05 o 
   2   4  14       88.23       97.90      5.85 o 
   3   4  14       11.32        9.92      3.44 o 
   4   4  14        7.57        1.49      4.70 o 
   5   4  14        0.54       -1.80      4.25 o 
  -6   5  14       25.38       36.61      6.29 o 
  -5   5  14       66.63       79.10      4.32 o 
  -4   5  14       48.36       41.78      3.89 o 
  -3   5  14       44.28       35.25      3.20 o 
  -2   5  14      536.52      588.62     16.05 o 
  -1   5  14       48.87       37.73      3.93 o 
   0   5  14      605.78      614.40     19.37 o 
   1   5  14      837.29      844.67     25.50 o 
   2   5  14        1.95       -0.74      3.11 o 
   3   5  14       43.00       36.03      5.87 o 
   4   5  14        0.98        1.44      4.39 o 
  -6   6  14       27.19       26.66      2.54 o 
  -5   6  14       14.70        8.51      2.31 o 
  -4   6  14        3.40       -1.99      1.99 o 
  -3   6  14      640.80      650.68     19.59 o 
  -2   6  14       40.73       36.30      3.72 o 
  -1   6  14       17.00       15.42      3.44 o 
   0   6  14      234.01      239.02     11.42 o 
   1   6  14       71.96       71.07      6.06 o 
   2   6  14       94.04      102.90      7.09 o 
   3   6  14      142.18      131.34     12.77 o 
   4   6  14       11.07        6.05      4.19 o 
  -6   7  14        0.40        2.20      2.42 o 
  -5   7  14        7.43        8.79      2.32 o 
  -4   7  14      153.88      156.25      6.04 o 
  -3   7  14       54.74       50.05      4.77 o 
  -2   7  14       55.30       47.94      4.13 o 
  -1   7  14      437.32      454.00     15.46 o 
   0   7  14      132.76      117.21      7.85 o 
   1   7  14      333.23      359.05     14.85 o 
   2   7  14      165.11      190.85     16.86 o 
   3   7  14        5.07        7.74      4.84 o 
   4   7  14       82.83       57.54      6.91 o 
  -6   8  14        0.14       -2.81      3.48 o 
  -5   8  14       61.81       66.88      4.74 o 
  -4   8  14       90.69       95.94     11.77 o 
  -3   8  14        0.94        1.76      3.00 o 
  -2   8  14        2.22        3.13      3.15 o 
  -1   8  14       42.70       36.38      3.63 o 
   0   8  14      118.66      125.34      8.17 o 
   1   8  14      399.51      450.94     21.85 o 
   2   8  14       60.55       66.16     15.00 o 
   3   8  14        2.09        2.51      4.45 o 
  -5   9  14       88.67       95.53      9.70 o 
  -4   9  14        1.91       -2.79      2.79 o 
  -3   9  14       16.80       21.64      3.51 o 
  -2   9  14       11.47       10.51      3.81 o 
  -1   9  14        3.60        0.94      3.04 o 
   0   9  14        8.21        0.85      3.80 o 
   1   9  14       15.77       27.81      6.17 o 
   2   9  14        0.97       -1.27      4.21 o 
   3   9  14        4.96        9.78      5.62 o 
  -5  10  14       28.19       19.35      3.94 o 
  -4  10  14      102.51      113.70      7.22 o 
  -3  10  14      196.52      232.52     16.25 o 
  -2  10  14       12.59       17.90      4.49 o 
  -1  10  14        4.76        8.56      3.34 o 
   0  10  14       15.76       21.01      6.63 o 
   1  10  14        0.91        4.43      8.07 o 
   2  10  14        4.52       -3.63      3.63 o 
  -4  11  14       18.43       20.06      4.85 o 
  -3  11  14       57.61       60.45      5.27 o 
  -2  11  14      107.75      107.43      6.35 o 
  -1  11  14       10.67       13.17      4.55 o 
   0  11  14       69.18       70.53      8.52 o 
   1  11  14        9.66        4.80      4.05 o 
   2  11  14        9.20        5.78      4.47 o 
  -3  12  14        1.19        1.09      2.75 o 
  -2  12  14       17.45       16.62      3.41 o 
  -1  12  14        0.05       -2.43      3.85 o 
   0  12  14        1.26        0.49      5.02 o 
   1  12  14        1.54        1.35      4.43 o 
  -2  13  14        6.91        8.08      4.85 o 
  -1  13  14       54.56       67.55      8.39 o 
   0 -14  15        0.13        8.20      6.81 o 
   1 -14  15        3.08       27.30     15.94 o 
  -2 -13  15       24.43       31.74      6.51 o 
  -1 -13  15        0.02        9.61      5.13 o 
   0 -13  15        8.26       19.80     16.98 o 
   1 -13  15        1.75        0.61      4.63 o 
   2 -13  15        0.01       -2.65      3.50 o 
   3 -13  15       14.05       10.65      4.75 o 
  -3 -12  15       13.76       11.62      7.18 o 
  -2 -12  15       11.01        9.77      3.93 o 
  -1 -12  15        1.14        0.17      3.89 o 
   0 -12  15        6.24        4.78      4.25 o 
   1 -12  15       12.02       10.68      4.40 o 
   2 -12  15        9.32       14.49      7.04 o 
   3 -12  15        0.14       -0.14      3.79 o 
  -3 -11  15       38.38       32.78      8.40 o 
  -2 -11  15       16.55        4.64      5.67 o 
  -1 -11  15        2.01       -0.05      3.43 o 
   0 -11  15        0.53       -0.93      3.53 o 
   1 -11  15        4.42        2.38      4.83 o 
   2 -11  15        0.00        4.43      4.84 o 
   3 -11  15        0.71        2.44      4.16 o 
   4 -11  15       20.65       21.47      4.62 o 
  -4 -10  15       17.39       17.28      4.73 o 
  -3 -10  15       10.57        5.00      4.50 o 
  -2 -10  15      192.21      180.06     17.44 o 
  -1 -10  15       28.86       34.81      3.91 o 
   0 -10  15       29.63       27.93      4.49 o 
   1 -10  15        0.24       -3.49      3.49 o 
   2 -10  15        6.94        8.96      5.08 o 
   3 -10  15       48.29       40.28      6.34 o 
   4 -10  15        4.84        3.91      4.44 o 
  -4  -9  15       17.67       17.74      5.46 o 
  -3  -9  15       46.38       41.74      5.07 o 
  -2  -9  15       29.88       21.67      3.64 o 
  -1  -9  15       70.16       71.35      5.88 o 
   0  -9  15       38.49       45.58      5.07 o 
   1  -9  15       31.82       28.00      4.80 o 
   2  -9  15        2.95        2.12      4.31 o 
   3  -9  15      137.89      129.99      9.21 o 
   4  -9  15       23.60       21.14      3.92 o 
  -5  -8  15       44.99       50.18     18.47 o 
  -4  -8  15        5.37        5.75      4.16 o 
  -3  -8  15       90.67       95.08     10.67 o 
  -2  -8  15        2.67        2.57      3.02 o 
  -1  -8  15      127.51      134.50      9.52 o 
   0  -8  15       24.40       28.41      4.30 o 
   1  -8  15      180.91      211.08      9.41 o 
   2  -8  15       47.32       38.73      5.85 o 
   3  -8  15        0.47        0.35      4.16 o 
   4  -8  15        5.45        5.63      3.37 o 
   5  -8  15        1.15        3.04      4.18 o 
  -5  -7  15        5.64        0.65      5.14 o 
  -4  -7  15        0.52        8.34      2.58 o 
  -3  -7  15       29.39       33.53      6.17 o 
  -2  -7  15       14.76        8.88      3.85 o 
  -1  -7  15       72.45       90.25      7.90 o 
   0  -7  15      272.92      280.30      9.81 o 
   1  -7  15        1.40        0.12      3.05 o 
   2  -7  15       21.77       24.03      5.03 o 
   3  -7  15      227.07      207.36     13.61 o 
   4  -7  15       87.32       93.15      5.62 o 
   5  -7  15       24.72       15.78      6.03 o 
  -5  -6  15        0.12       -0.40      2.53 o 
  -4  -6  15       73.57       66.95      4.84 o 
  -3  -6  15       15.42        8.68      3.83 o 
  -2  -6  15       33.05       24.86      5.72 o 
  -1  -6  15       10.99       17.05      4.80 o 
   0  -6  15       92.98       93.43      5.37 o 
   1  -6  15      293.12      268.15     11.26 o 
   2  -6  15        5.51        5.27      4.02 o 
   3  -6  15       74.58       75.32      6.05 o 
   4  -6  15        0.02        5.78      4.15 o 
   5  -6  15        1.61        3.43      3.65 o 
  -6  -5  15        6.95       14.28      2.86 o 
  -5  -5  15       52.70       53.76      8.12 o 
  -4  -5  15       35.36       27.66      3.84 o 
  -3  -5  15       87.88       92.12     10.50 o 
  -2  -5  15       19.62       20.54      6.20 o 
  -1  -5  15      740.37      763.98     27.39 o 
   0  -5  15      110.12      106.23      7.89 o 
   1  -5  15      484.67      473.82     16.09 o 
   2  -5  15      111.05      115.50      7.86 o 
   3  -5  15      175.44      161.12     11.02 o 
   4  -5  15        5.44        1.45      4.18 o 
   5  -5  15        6.18       10.09      7.65 o 
  -6  -4  15       56.82       58.58     15.51 o 
  -5  -4  15       22.31       23.12      3.85 o 
  -4  -4  15        1.07        1.06      3.37 o 
  -3  -4  15        1.10        3.66      4.83 o 
  -2  -4  15      350.72      314.44     49.71 o 
  -1  -4  15       19.54       10.83      3.29 o 
   0  -4  15      266.79      248.57      8.69 o 
   1  -4  15      212.22      207.88      8.54 o 
   2  -4  15      117.70      128.00      6.53 o 
   3  -4  15      199.16      216.25     25.40 o 
   4  -4  15       89.36       84.87      5.15 o 
   5  -4  15       28.90       31.75      5.28 o 
  -6  -3  15       31.46       25.49     10.46 o 
  -5  -3  15        5.38        1.62      3.25 o 
  -4  -3  15      104.23       85.87      7.29 o 
  -3  -3  15        3.61        8.91      4.09 o 
  -2  -3  15       15.56       17.62      8.98 o 
  -1  -3  15        8.83       13.02      4.45 o 
   0  -3  15       45.82       48.00      4.70 o 
   1  -3  15        0.60       -0.85      2.78 o 
   2  -3  15      378.44      387.19     14.46 o 
   3  -3  15      105.11       95.10      5.58 o 
   4  -3  15        7.16        7.10      2.99 o 
   5  -3  15       21.59       27.20      4.94 o 
  -6  -2  15       94.15       99.30      6.28 o 
  -5  -2  15       15.78        9.38      3.82 o 
  -4  -2  15        1.09        0.91      3.14 o 
  -3  -2  15      282.13      287.95     12.88 o 
  -2  -2  15        8.36       14.18      5.00 o 
  -1  -2  15       48.13       41.80      5.14 o 
   0  -2  15      555.05      551.39     23.83 o 
   1  -2  15     1336.06     1422.69     40.30 o 
   2  -2  15      483.71      480.09     17.28 o 
   3  -2  15       63.41       53.13      6.11 o 
   4  -2  15       29.43       23.97      3.94 o 
   5  -2  15        0.00        7.19      4.56 o 
  -6  -1  15       54.81       52.25      3.85 o 
  -5  -1  15       20.29       19.92      5.65 o 
  -4  -1  15       64.09       63.15      8.88 o 
  -3  -1  15       20.36        7.95      4.54 o 
  -2  -1  15       59.49       61.90      7.46 o 
  -1  -1  15        6.55        3.92      5.30 o 
   0  -1  15        7.53        8.02      3.42 o 
   1  -1  15      157.93      180.13      8.25 o 
   2  -1  15      655.62      676.01     19.60 o 
   3  -1  15      135.67      144.83      6.96 o 
   4  -1  15       12.05       17.02      4.95 o 
   5  -1  15       49.65       47.04      6.54 o 
  -6   0  15        0.36       -0.48      2.25 o 
  -5   0  15       65.37       62.85      4.29 o 
  -4   0  15      883.38      916.61     21.58 o 
  -3   0  15       60.81       63.12      6.91 o 
  -2   0  15       25.76       21.06      4.76 o 
  -1   0  15      223.30      223.54     15.36 o 
   0   0  15      111.43       96.45      6.65 o 
   1   0  15      610.99      629.23     21.34 o 
   2   0  15      364.56      332.72     11.86 o 
   3   0  15       17.57       11.74      4.06 o 
   4   0  15        8.99       12.28      4.88 o 
   5   0  15        0.17       -3.13      3.13 o 
  -6   1  15       24.05       13.62      5.10 o 
  -5   1  15       62.79       70.17      3.92 o 
  -4   1  15       26.88       22.16      3.13 o 
  -3   1  15        1.58        2.07      2.70 o 
  -2   1  15     1648.83     1636.48     37.87 o 
  -1   1  15       91.17       82.71      7.54 o 
   0   1  15      522.78      476.59     20.29 o 
   1   1  15     1447.00     1472.30     42.60 o 
   2   1  15       51.37       50.00      5.41 o 
   3   1  15        0.05       -2.23      2.70 o 
   4   1  15       40.51       29.89      3.65 o 
   5   1  15       28.95       28.49      4.66 o 
  -6   2  15        9.27        0.05      4.15 o 
  -5   2  15        0.32       -0.15      2.19 o 
  -4   2  15       43.13       37.48      4.16 o 
  -3   2  15      274.71      256.19      8.49 o 
  -2   2  15       93.98       93.97      5.60 o 
  -1   2  15        0.86        2.32      3.24 o 
   0   2  15       94.59      109.93     13.62 o 
   1   2  15       48.63       43.51      4.54 o 
   2   2  15       43.75       37.50      3.75 o 
   3   2  15       44.14       38.44      5.90 o 
   4   2  15       10.41        7.60      3.56 o 
   5   2  15        1.49        9.06      3.70 o 
  -6   3  15       64.15       77.10      8.71 o 
  -5   3  15        9.97        8.46      2.27 o 
  -4   3  15        0.31       -0.69      2.71 o 
  -3   3  15      598.44      582.74     15.46 o 
  -2   3  15        8.73        9.49      2.87 o 
  -1   3  15      909.13      896.93     22.61 o 
   0   3  15      473.86      469.08     19.18 o 
   1   3  15       11.65        4.76      3.68 o 
   2   3  15       11.85       19.78      3.73 o 
   3   3  15       46.64       42.31      4.11 o 
   4   3  15        0.49       -3.30      3.74 o 
   5   3  15        5.57        0.95      5.73 o 
  -6   4  15        5.42        4.30      2.33 o 
  -5   4  15       24.48       24.48      3.75 o 
  -4   4  15        1.14       -0.96      2.39 o 
  -3   4  15        2.50        1.21      3.78 o 
  -2   4  15       28.95       22.57      5.85 o 
  -1   4  15      602.19      627.63     17.77 o 
   0   4  15      147.90      140.60      7.45 o 
   1   4  15      194.16      194.27      8.80 o 
   2   4  15      696.64      712.17     30.29 o 
   3   4  15       68.84       68.84      4.54 o 
   4   4  15        3.57        7.95      4.26 o 
  -6   5  15        0.09        0.17      1.65 o 
  -5   5  15        3.75       -1.15      2.12 o 
  -4   5  15       42.76       34.80      3.24 o 
  -3   5  15      105.61       94.05      5.31 o 
  -2   5  15      565.81      554.58     15.47 o 
  -1   5  15       26.35       26.19      3.50 o 
   0   5  15       32.11       27.27      4.81 o 
   1   5  15       16.80       18.37      3.55 o 
   2   5  15      154.06      167.08      8.15 o 
   3   5  15       51.82       39.81      6.58 o 
   4   5  15        8.81        8.00      3.97 o 
  -6   6  15       12.59       10.64      1.97 o 
  -5   6  15      327.61      364.38     10.83 o 
  -4   6  15       56.70       56.56      6.12 o 
  -3   6  15       85.55       90.88      6.20 o 
  -2   6  15        6.65        4.26      3.06 o 
  -1   6  15        1.54       -1.52      2.66 o 
   0   6  15      654.16      676.90     24.37 o 
   1   6  15       89.45      102.01      7.41 o 
   2   6  15       32.22       40.22      4.40 o 
   3   6  15        6.82       18.86      7.74 o 
   4   6  15        3.02        2.72      3.63 o 
  -6   7  15        1.54        0.51      3.33 o 
  -5   7  15        7.95        6.06      2.24 o 
  -4   7  15       10.01       14.78      4.65 o 
  -3   7  15       24.41       29.35      5.08 o 
  -2   7  15       22.49       19.19      3.34 o 
  -1   7  15       22.27       24.35      3.29 o 
   0   7  15       39.93       49.50      5.47 o 
   1   7  15        0.41        2.75      3.96 o 
   2   7  15       34.08       33.74      6.13 o 
   3   7  15       38.46       34.57      5.93 o 
  -5   8  15       11.60        8.30      2.50 o 
  -4   8  15       87.77       92.00      6.21 o 
  -3   8  15       17.18       12.23      3.33 o 
  -2   8  15       14.41        6.97      3.24 o 
  -1   8  15       51.81       45.79      4.08 o 
   0   8  15       69.69       67.47      6.09 o 
   1   8  15       14.49       14.28      4.48 o 
   2   8  15        1.68        0.34      4.46 o 
   3   8  15        1.63        4.18      4.14 o 
  -5   9  15        0.11        0.97      3.52 o 
  -4   9  15       68.73       68.32      5.06 o 
  -3   9  15       53.30       59.97      4.73 o 
  -2   9  15       23.99       26.24      3.79 o 
  -1   9  15       83.19       82.68      5.79 o 
   0   9  15        1.52        7.12      3.86 o 
   1   9  15       33.10       22.89      5.41 o 
   2   9  15       10.35        9.25      4.27 o 
  -4  10  15       10.18        7.24      3.01 o 
  -3  10  15       35.93       37.18      4.03 o 
  -2  10  15        0.48        0.98      2.82 o 
  -1  10  15      112.50      130.35      8.11 o 
   0  10  15       18.99       14.08      6.32 o 
   1  10  15       48.07       47.64      8.18 o 
   2  10  15        7.30       11.73      4.04 o 
  -4  11  15       44.26       42.49      4.14 o 
  -3  11  15        2.51        1.80      2.88 o 
  -2  11  15        7.98        8.25      3.20 o 
  -1  11  15        4.48        0.43      4.49 o 
   0  11  15        0.46       -0.71      3.81 o 
   1  11  15        7.31        3.74      3.58 o 
  -3  12  15        9.28        5.37      4.24 o 
  -2  12  15       29.01       37.49     11.39 o 
  -1  12  15        0.03        2.02      3.77 o 
   0  12  15       34.81       38.29      5.09 o 
   0 -13  16        6.95        2.11     15.91 o 
   1 -13  16        4.85       -3.43      4.22 o 
   2 -13  16       12.70       13.24      3.56 o 
  -2 -12  16        8.31        6.02      7.36 o 
  -1 -12  16        5.32        3.04      4.57 o 
   0 -12  16        0.45       -2.03      5.09 o 
   1 -12  16        0.77       -0.20      4.42 o 
   2 -12  16        9.94       12.21      4.33 o 
   3 -12  16        0.10       -1.27      3.37 o 
  -3 -11  16       17.01       20.62      3.82 o 
  -2 -11  16       22.91       20.25      8.47 o 
  -1 -11  16        4.90        2.56      3.95 o 
   0 -11  16       11.54        8.41      3.65 o 
   1 -11  16       21.59       23.92      6.29 o 
   2 -11  16      191.18      235.48     12.47 o 
   3 -11  16        5.08        7.83      4.03 o 
  -3 -10  16        6.96        3.63      5.22 o 
  -2 -10  16       53.79       53.80      7.53 o 
  -1 -10  16        6.47        7.89      5.45 o 
   0 -10  16       53.41       48.35      6.04 o 
   1 -10  16        0.06        1.86      4.61 o 
   2 -10  16        0.03        4.60      4.75 o 
   3 -10  16        6.72        2.76      5.43 o 
   4 -10  16       25.34       21.55      4.72 o 
  -4  -9  16       33.53       32.94      5.55 o 
  -3  -9  16       29.56       31.12      4.30 o 
  -2  -9  16        3.00        3.53      2.97 o 
  -1  -9  16       21.73       17.53      3.39 o 
   0  -9  16       79.03       84.75      6.49 o 
   1  -9  16        0.03        0.13      4.38 o 
   2  -9  16       54.51       59.93     10.57 o 
   3  -9  16       48.27       43.36      6.08 o 
   4  -9  16        0.25       -1.04      4.15 o 
  -4  -8  16        2.88       -3.06      6.09 o 
  -3  -8  16       43.73       40.69      7.86 o 
  -2  -8  16       18.40       22.88      3.54 o 
  -1  -8  16       45.18       43.05      4.15 o 
   0  -8  16       19.88       26.75      3.93 o 
   1  -8  16       42.72       51.11      6.35 o 
   2  -8  16      280.85      262.71     12.33 o 
   3  -8  16      119.11      111.87     11.21 o 
   4  -8  16        2.63        8.46      5.84 o 
  -5  -7  16       19.90       26.14     13.25 o 
  -4  -7  16       19.32       23.66      6.10 o 
  -3  -7  16       21.22       18.09      3.34 o 
  -2  -7  16       37.40       37.13      4.51 o 
  -1  -7  16       74.17       86.94      5.64 o 
   0  -7  16       39.56       38.06      4.05 o 
   1  -7  16       41.28       56.62      6.37 o 
   2  -7  16      108.88       92.63     11.26 o 
   3  -7  16        5.71        4.25      4.11 o 
   4  -7  16        3.45        7.95      3.18 o 
   5  -7  16       12.40       10.57      8.60 o 
  -5  -6  16        5.85        2.38      6.57 o 
  -4  -6  16       18.16       14.78      2.90 o 
  -3  -6  16       29.56       21.25      4.36 o 
  -2  -6  16       75.49       84.47      6.86 o 
  -1  -6  16      312.92      331.33     14.82 o 
   0  -6  16      168.19      194.20     21.58 o 
   1  -6  16       33.57       28.47      5.50 o 
   2  -6  16       75.47       69.50      6.39 o 
   3  -6  16       56.61       59.66     10.01 o 
   4  -6  16       66.69       76.58     14.54 o 
   5  -6  16        2.64        2.69      5.85 o 
  -5  -5  16        0.41       -3.36      3.36 o 
  -4  -5  16        9.56        6.04      2.79 o 
  -3  -5  16      102.28      103.36      9.95 o 
  -2  -5  16       40.03       34.66      5.15 o 
  -1  -5  16      101.12       90.89      5.59 o 
   0  -5  16      141.18      135.93      6.77 o 
   1  -5  16      922.64      947.82     30.82 o 
   2  -5  16        5.94       -1.84      4.35 o 
   3  -5  16       12.07        7.11      3.29 o 
   4  -5  16       54.45       53.95      7.91 o 
   5  -5  16        6.42        4.72      3.64 o 
  -5  -4  16        5.38        1.08      2.64 o 
  -4  -4  16        2.51       -1.37      3.64 o 
  -3  -4  16       80.17       84.08      8.33 o 
  -2  -4  16       17.17       25.10     21.45 o 
  -1  -4  16      210.23      200.46      9.73 o 
   0  -4  16      799.95      787.19     39.37 o 
   1  -4  16       14.84       14.97      4.10 o 
   2  -4  16       21.41       13.73      5.54 o 
   3  -4  16       15.76       14.62      3.42 o 
   4  -4  16       35.40       37.01      6.43 o 
   5  -4  16        1.42       -0.88      3.48 o 
  -6  -3  16        4.90        1.99      2.34 o 
  -5  -3  16       54.92       49.65     14.12 o 
  -4  -3  16      202.34      209.99     10.66 o 
  -3  -3  16      137.98      148.09      9.83 o 
  -2  -3  16       17.10       22.50     10.27 o 
  -1  -3  16       24.25       21.16      4.26 o 
   0  -3  16      363.96      398.15     13.56 o 
   1  -3  16      242.33      275.19     12.67 o 
   2  -3  16       91.27       85.35      8.17 o 
   3  -3  16       34.18       33.11      4.31 o 
   4  -3  16       31.23       28.32      7.59 o 
   5  -3  16       18.41       26.06      4.63 o 
  -6  -2  16       80.97       74.40     17.92 o 
  -5  -2  16        1.18        0.04      2.89 o 
  -4  -2  16       44.31       42.96      6.16 o 
  -3  -2  16       27.64       18.97      6.59 o 
  -2  -2  16      164.30      187.36     13.33 o 
  -1  -2  16      216.82      220.12     16.12 o 
   0  -2  16       12.31        8.84      4.53 o 
   1  -2  16     1117.64     1065.95     32.33 o 
   2  -2  16      418.28      422.50     15.83 o 
   3  -2  16        2.17       -1.03      2.91 o 
   4  -2  16       24.70       13.18     13.76 o 
   5  -2  16       28.83       16.16      4.37 o 
  -6  -1  16       40.86       42.66     11.61 o 
  -5  -1  16       76.40       41.68     14.20 o 
  -4  -1  16        0.34       -2.55      3.60 o 
  -3  -1  16      968.77      959.76     63.16 o 
  -2  -1  16      298.93      300.81     22.89 o 
  -1  -1  16        2.04       -5.03      5.03 o 
   0  -1  16       92.12      103.51      8.67 o 
   1  -1  16       23.47       33.61      4.06 o 
   2  -1  16       41.76       43.78      4.23 o 
   3  -1  16       26.24       23.49      3.64 o 
   4  -1  16       37.48       29.11      4.69 o 
   5  -1  16        0.08        5.90      5.95 o 
  -6   0  16        3.86        3.64      2.18 o 
  -5   0  16        0.44       -2.41      2.97 o 
  -4   0  16        0.50       -3.84      3.86 o 
  -3   0  16      336.77      349.08     19.80 o 
  -2   0  16      106.60       99.42     13.09 o 
  -1   0  16      293.84      295.26     11.89 o 
   0   0  16      759.72      721.91     24.30 o 
   1   0  16      133.63      132.44      7.65 o 
   2   0  16      101.38       90.94      6.43 o 
   3   0  16       10.45        7.67      2.82 o 
   4   0  16       31.84       30.43      5.75 o 
   5   0  16        2.18        3.77      5.71 o 
  -6   1  16       30.07       25.03      3.26 o 
  -5   1  16        8.95        5.03      3.13 o 
  -4   1  16       83.67       77.02      5.84 o 
  -3   1  16       64.13       47.08      7.68 o 
  -2   1  16       77.36       70.53      6.38 o 
  -1   1  16       14.25       16.03      4.16 o 
   0   1  16       20.15       16.85      5.06 o 
   1   1  16      146.72      125.42     13.99 o 
   2   1  16      203.21      183.43      8.33 o 
   3   1  16        9.15        8.77      3.10 o 
   4   1  16       24.65       22.33      4.32 o 
   5   1  16        2.04       -0.17      5.01 o 
  -6   2  16        1.18        2.15      2.57 o 
  -5   2  16       22.68       22.89      2.73 o 
  -4   2  16       14.41       15.30      3.02 o 
  -3   2  16        0.14        0.78      2.54 o 
  -2   2  16      759.97      765.11     23.79 o 
  -1   2  16      655.43      642.21     20.91 o 
   0   2  16       10.38       15.56     10.87 o 
   1   2  16      315.47      329.55     13.82 o 
   2   2  16        2.86        3.18      3.00 o 
   3   2  16       76.67       86.08      6.03 o 
   4   2  16        4.08        4.07      3.63 o 
   5   2  16        5.01        4.14      4.65 o 
  -6   3  16        8.27        1.39      4.64 o 
  -5   3  16       66.11       64.72      6.30 o 
  -4   3  16        0.01        2.32      3.38 o 
  -3   3  16      458.73      417.37     11.70 o 
  -2   3  16       11.58       13.45      3.70 o 
  -1   3  16      139.58      143.34      7.30 o 
   0   3  16       63.43       65.11      5.56 o 
   1   3  16       56.85       44.96      6.04 o 
   2   3  16        2.94        7.38      3.51 o 
   3   3  16       65.72       56.34      6.00 o 
   4   3  16       19.35       13.56      4.63 o 
  -6   4  16        9.86        7.18      3.64 o 
  -5   4  16       51.32       55.68      4.44 o 
  -4   4  16        0.05       -0.08      2.44 o 
  -3   4  16        3.76        5.83      2.55 o 
  -2   4  16      104.85       99.73      7.07 o 
  -1   4  16      128.55      152.81      7.66 o 
   0   4  16       59.58       56.20      5.51 o 
   1   4  16      133.80      146.78      7.78 o 
   2   4  16       19.72       21.24      3.97 o 
   3   4  16       28.86       37.11      6.58 o 
   4   4  16        0.28       -3.97      3.97 o 
  -6   5  16       31.03       19.57      3.05 o 
  -5   5  16       24.48       16.67      2.59 o 
  -4   5  16       73.68       60.68      4.15 o 
  -3   5  16      134.08      137.58      6.55 o 
  -2   5  16      138.72      124.47      6.62 o 
  -1   5  16      119.41      116.93      6.49 o 
   0   5  16        3.17        1.21      3.83 o 
   1   5  16       46.70       53.25      4.81 o 
   2   5  16        2.34       -0.56      3.16 o 
   3   5  16       24.73       30.67      8.52 o 
   4   5  16       17.53       23.66      7.95 o 
  -5   6  16        1.54        1.41      2.85 o 
  -4   6  16       52.56       47.77      6.31 o 
  -3   6  16       19.41       15.49      4.08 o 
  -2   6  16       77.81       87.99      6.61 o 
  -1   6  16       47.46       43.33      5.03 o 
   0   6  16        4.46        7.17      3.92 o 
   1   6  16       51.88       57.84      5.73 o 
   2   6  16        2.40        3.36      5.84 o 
   3   6  16        1.76        8.60      6.35 o 
  -5   7  16       30.00       30.06      4.45 o 
  -4   7  16        1.72        0.04      3.29 o 
  -3   7  16        0.77       -3.13      3.13 o 
  -2   7  16      165.75      170.97      8.32 o 
  -1   7  16        1.32        2.84      3.00 o 
   0   7  16      101.27      100.99      8.23 o 
   1   7  16      210.65      217.02     10.73 o 
   2   7  16        8.56       19.36      5.52 o 
   3   7  16        3.99        2.73      5.38 o 
  -5   8  16        7.34        5.32      3.71 o 
  -4   8  16       16.68       21.42      6.80 o 
  -3   8  16       13.66        9.91      2.96 o 
  -2   8  16      286.62      293.68     18.20 o 
  -1   8  16        8.11        5.12      3.17 o 
   0   8  16       13.03        8.10      6.06 o 
   1   8  16       23.26       27.36      6.34 o 
   2   8  16       11.63        9.56      4.54 o 
  -4   9  16       18.14       14.49      3.24 o 
  -3   9  16        1.60        1.73      2.81 o 
  -2   9  16       27.44       14.94      3.49 o 
  -1   9  16        7.84        8.32      3.62 o 
   0   9  16       57.22       56.10      5.59 o 
   1   9  16        3.00       -1.10      4.14 o 
   2   9  16        0.70        7.95      4.10 o 
  -4  10  16       30.30       23.01      3.45 o 
  -3  10  16      134.69      132.85      6.91 o 
  -2  10  16       80.18       89.59      9.43 o 
  -1  10  16        1.19       -3.11      3.11 o 
   0  10  16        2.14       -1.33      3.82 o 
   1  10  16       15.31       15.84      6.23 o 
  -3  11  16        0.76        1.69      2.82 o 
  -2  11  16        8.53       12.68      3.03 o 
  -1  11  16       39.86       45.26      5.97 o 
   0  11  16       14.32       15.88      4.40 o 
   0 -13  17        3.87        3.91     18.07 o 
   1 -13  17       73.73       53.89     17.21 o 
  -2 -12  17       18.63       10.15      4.85 o 
  -1 -12  17       35.10       36.03      5.87 o 
   0 -12  17       19.96       12.23      6.44 o 
   1 -12  17        7.68       14.78      6.55 o 
   2 -12  17        1.23        5.39      3.25 o 
  -2 -11  17       12.72       14.28      9.62 o 
  -1 -11  17       41.94       35.09      5.00 o 
   0 -11  17       72.03       86.20      8.55 o 
   1 -11  17        4.80        5.74      6.50 o 
   2 -11  17        1.25        4.28      6.48 o 
   3 -11  17        0.09        2.09      3.68 o 
  -3 -10  17        0.40       -3.61      3.61 o 
  -2 -10  17       79.65       84.48      7.15 o 
  -1 -10  17      147.50      161.12      9.70 o 
   0 -10  17       23.16       17.80      3.88 o 
   1 -10  17       38.71       44.49      6.46 o 
   2 -10  17       65.65       69.85      7.10 o 
   3 -10  17        3.12       -0.15      4.37 o 
  -4  -9  17        0.54       -3.58      3.58 o 
  -3  -9  17        0.07       -0.04      3.25 o 
  -2  -9  17       18.54        9.30      3.48 o 
  -1  -9  17        8.03        5.34      3.29 o 
   0  -9  17        5.23        0.48      4.10 o 
   1  -9  17      142.61      143.64      9.99 o 
   2  -9  17        2.97        6.06      4.94 o 
   3  -9  17       20.46       11.99      7.41 o 
   4  -9  17       53.74       50.72     17.74 o 
  -4  -8  17        2.06        2.05      5.42 o 
  -3  -8  17       45.19       36.54      3.90 o 
  -2  -8  17      216.28      237.90     16.30 o 
  -1  -8  17       13.34       20.98      4.15 o 
   0  -8  17       17.99       20.23      4.46 o 
   1  -8  17       86.40       95.59     10.05 o 
   2  -8  17        1.77        2.70      4.30 o 
   3  -8  17       30.13       29.81      5.13 o 
   4  -8  17        2.48        3.95      4.75 o 
  -4  -7  17       51.01       49.84      3.91 o 
  -3  -7  17       92.08      106.96     16.37 o 
  -2  -7  17        2.04        0.22      3.00 o 
  -1  -7  17       71.69       84.67      5.51 o 
   0  -7  17     1165.30     1289.60     62.73 o 
   1  -7  17       17.23       20.72      4.96 o 
   2  -7  17       22.32       17.70      4.53 o 
   3  -7  17       51.12       53.00     10.80 o 
   4  -7  17        5.75       -0.76      5.01 o 
  -5  -6  17       27.22       36.48     10.23 o 
  -4  -6  17        2.84        0.73      2.80 o 
  -3  -6  17       10.47        2.50      3.68 o 
  -2  -6  17        3.45        0.25      4.95 o 
  -1  -6  17        2.83        0.98      3.78 o 
   0  -6  17       21.92       17.64      3.90 o 
   1  -6  17       68.12       51.90      6.07 o 
   2  -6  17        0.10        1.30      3.99 o 
   3  -6  17       48.96       55.72      9.64 o 
   4  -6  17        7.13        8.12      4.82 o 
  -5  -5  17       36.88       32.29      6.87 o 
  -4  -5  17       84.13       80.98      6.11 o 
  -3  -5  17        0.70       -0.18      3.44 o 
  -2  -5  17       20.77       20.88      5.96 o 
  -1  -5  17     1061.27     1120.68     28.92 o 
   0  -5  17        0.45        4.54      3.90 o 
   1  -5  17       81.60       79.98      9.49 o 
   2  -5  17        9.32        6.33      4.44 o 
   3  -5  17        7.81        4.66      4.65 o 
   4  -5  17       47.33       56.15      5.39 o 
   5  -5  17        3.72       -4.44      4.44 o 
  -5  -4  17       27.99       22.17      3.11 o 
  -4  -4  17       32.51       19.69      9.69 o 
  -3  -4  17      377.53      421.92     21.94 o 
  -2  -4  17      287.89      304.84     20.19 o 
  -1  -4  17       97.39       78.96      7.02 o 
   0  -4  17      152.36      133.36      8.26 o 
   1  -4  17      108.97      113.00      7.68 o 
   2  -4  17       59.93       56.86      7.43 o 
   3  -4  17       60.48       59.00      4.85 o 
   4  -4  17      230.16      236.08     14.48 o 
   5  -4  17        4.65        5.92      4.93 o 
  -5  -3  17      118.13      130.60     17.49 o 
  -4  -3  17      136.83      115.47      8.82 o 
  -3  -3  17       47.38       48.07      8.90 o 
  -2  -3  17       46.23       43.78     11.96 o 
  -1  -3  17        4.19       -3.12      4.61 o 
   0  -3  17      243.47      260.27     10.60 o 
   1  -3  17        8.97        8.70      5.74 o 
   2  -3  17      285.72      269.12     10.25 o 
   3  -3  17        9.76       11.37      5.25 o 
   4  -3  17        8.93       10.41      3.77 o 
   5  -3  17        0.05       -0.82      4.69 o 
  -6  -2  17       11.03       10.24      9.27 o 
  -5  -2  17        3.50        5.72      6.20 o 
  -4  -2  17      133.86      117.63      7.32 o 
  -3  -2  17      429.68      500.06     30.85 o 
  -2  -2  17       28.94       10.62      5.84 o 
  -1  -2  17     1195.84     1152.63     39.25 o 
   0  -2  17       28.65       27.14      5.47 o 
   1  -2  17       17.18       21.94      4.27 o 
   2  -2  17       18.63       18.10      4.00 o 
   3  -2  17      123.95      129.90      7.64 o 
   4  -2  17       80.90       80.10      8.45 o 
   5  -2  17        0.45       11.91      5.30 o 
  -6  -1  17        9.60        7.16      2.75 o 
  -5  -1  17       32.77       24.17     14.91 o 
  -4  -1  17       28.96       27.14      4.03 o 
  -3  -1  17       90.06      129.11     18.39 o 
  -2  -1  17      714.80      683.54     29.96 o 
  -1  -1  17      363.39      334.63     20.00 o 
   0  -1  17       73.53       64.81      7.86 o 
   1  -1  17      103.39       90.58      6.24 o 
   2  -1  17        7.87       12.30      3.91 o 
   3  -1  17        1.98        0.07      3.29 o 
   4  -1  17        5.71        8.95      4.50 o 
   5  -1  17       20.28       10.26      5.58 o 
  -6   0  17        3.62        6.38      3.06 o 
  -5   0  17       11.26        6.49      4.62 o 
  -4   0  17      116.56      116.65      6.56 o 
  -3   0  17      185.08      170.68     23.14 o 
  -2   0  17      544.60      544.27     36.05 o 
  -1   0  17       25.15       37.20      5.71 o 
   0   0  17      229.07      231.88      9.90 o 
   1   0  17       98.63      113.81      6.52 o 
   2   0  17      351.11      360.61     13.87 o 
   3   0  17       14.89       15.50      3.12 o 
   4   0  17        1.81        0.87      6.46 o 
  -6   1  17       52.92       57.53      8.68 o 
  -5   1  17        5.64        3.27      3.06 o 
  -4   1  17       35.70       31.66      5.49 o 
  -3   1  17       11.34        7.81      4.83 o 
  -2   1  17      151.80      149.57      9.68 o 
  -1   1  17        1.78        0.71      4.15 o 
   0   1  17       26.29       20.62      3.81 o 
   1   1  17      294.91      288.06     10.48 o 
   2   1  17        6.82       12.34      3.81 o 
   3   1  17        2.59        6.94      3.00 o 
   4   1  17        0.47        1.94      3.31 o 
  -6   2  17        9.65        6.10      2.33 o 
  -5   2  17       60.86       52.39      7.63 o 
  -4   2  17        3.64        2.47      5.92 o 
  -3   2  17       47.06       38.47      6.12 o 
  -2   2  17        1.70        2.35      4.19 o 
  -1   2  17        3.88        1.18      3.95 o 
   0   2  17      107.22      122.25      6.48 o 
   1   2  17        1.28       -1.30      3.12 o 
   2   2  17       25.61       23.63      4.08 o 
   3   2  17        2.05        7.19      3.07 o 
   4   2  17       29.96       38.49      4.54 o 
  -6   3  17        2.59        1.75      2.40 o 
  -5   3  17       29.71       17.17      5.25 o 
  -4   3  17       69.55       76.00      9.67 o 
  -3   3  17       85.66       98.64      6.93 o 
  -2   3  17       85.51       95.74      7.37 o 
  -1   3  17       11.44        8.89      3.74 o 
   0   3  17       78.70       94.26      5.60 o 
   1   3  17      111.86      106.61      7.09 o 
   2   3  17       20.34       19.30      3.93 o 
   3   3  17       26.12       27.67      8.56 o 
   4   3  17        0.03        1.18      3.69 o 
  -5   4  17       46.57       39.02      4.31 o 
  -4   4  17       35.53       22.39      6.38 o 
  -3   4  17       53.40       44.55      4.86 o 
  -2   4  17      134.64       95.87     12.10 o 
  -1   4  17        8.01        7.37      3.64 o 
   0   4  17       15.29       18.80      4.86 o 
   1   4  17       18.22       13.47      3.67 o 
   2   4  17        7.38        5.70      3.87 o 
   3   4  17       48.82       67.67      7.60 o 
   4   4  17       19.22       16.97      5.79 o 
  -5   5  17       16.49       11.74      3.98 o 
  -4   5  17       16.47       12.92      3.87 o 
  -3   5  17        6.73        3.71      3.34 o 
  -2   5  17        8.74        2.31      3.18 o 
  -1   5  17       13.53       16.24      3.86 o 
   0   5  17       14.85       12.02      4.39 o 
   1   5  17       10.78        8.56      5.12 o 
   2   5  17       14.13       12.99      5.37 o 
   3   5  17       11.03       19.88      7.50 o 
  -5   6  17       52.40       47.47      9.21 o 
  -4   6  17       39.80       27.00      5.34 o 
  -3   6  17      123.13      135.87      9.43 o 
  -2   6  17       25.43       31.14      4.47 o 
  -1   6  17        4.47        3.56      3.25 o 
   0   6  17        3.55        4.41      4.07 o 
   1   6  17      100.02       98.41      7.50 o 
   2   6  17       35.59       25.35      7.31 o 
   3   6  17        1.44        6.02      5.73 o 
  -5   7  17       24.47       20.32      5.74 o 
  -4   7  17        6.49        3.21      3.35 o 
  -3   7  17      201.87      212.48     12.51 o 
  -2   7  17       75.55       64.76      5.71 o 
  -1   7  17       13.95       10.50      3.37 o 
   0   7  17        3.32        1.98      3.25 o 
   1   7  17       85.15      101.28      8.83 o 
   2   7  17       13.45       18.24      7.61 o 
   3   7  17        1.21        0.54      5.05 o 
  -4   8  17      131.93      148.70     13.32 o 
  -3   8  17      127.11      133.77      8.79 o 
  -2   8  17        0.02        3.18      3.23 o 
  -1   8  17        2.24        8.77      3.66 o 
   0   8  17        3.71        6.60      3.59 o 
   1   8  17        1.02        7.41      4.06 o 
   2   8  17       17.06       19.08      4.73 o 
  -4   9  17       25.47       24.79      6.93 o 
  -3   9  17       79.29       84.56      7.73 o 
  -2   9  17        8.31        8.66      3.51 o 
  -1   9  17       40.32       48.28      4.95 o 
   0   9  17        9.36       12.42      4.33 o 
   1   9  17        2.11        4.92      4.17 o 
   2   9  17       24.84       27.49      6.11 o 
  -3  10  17        7.86       13.16      2.95 o 
  -2  10  17        8.16        8.48      3.20 o 
  -1  10  17       65.72       75.52      5.65 o 
   0  10  17        0.03        2.45      3.85 o 
   1  10  17       19.39       12.52      4.51 o 
  -2  11  17       72.15       77.53      6.59 o 
  -1  11  17        1.53        3.78      3.42 o 
  -1 -12  18       14.72       29.95     19.81 o 
   0 -12  18       23.51       26.15      6.50 o 
   1 -12  18       64.62       75.52      8.97 o 
  -2 -11  18       51.22       45.97      6.46 o 
  -1 -11  18        0.59        1.18      3.51 o 
   0 -11  18       86.09       98.75      6.96 o 
   1 -11  18        2.07        4.25      4.63 o 
   2 -11  18        6.88       -4.21      8.03 o 
  -3 -10  18        5.27        9.09      4.15 o 
  -2 -10  18        0.32       -0.93      4.46 o 
  -1 -10  18       53.49       42.57     13.98 o 
   0 -10  18       70.08       70.71      6.32 o 
   1 -10  18        9.15        6.81      6.49 o 
   2 -10  18        0.57       -0.51      6.92 o 
   3 -10  18       10.21       11.82      4.32 o 
  -3  -9  18       22.96       33.23      4.28 o 
  -2  -9  18       51.61       54.88      5.55 o 
  -1  -9  18      301.89      336.83     15.64 o 
   0  -9  18        6.75        7.78      6.96 o 
   1  -9  18       11.82       11.88      5.30 o 
   2  -9  18       47.76       43.40      7.03 o 
   3  -9  18       18.23       13.43      4.61 o 
  -4  -8  18        0.86        2.68      4.10 o 
  -3  -8  18       20.12       20.38      5.46 o 
  -2  -8  18       40.93       38.22      7.99 o 
  -1  -8  18       60.74       61.24     10.08 o 
   0  -8  18       16.46       13.48      6.73 o 
   1  -8  18       59.29       45.87      6.26 o 
   2  -8  18       81.11      100.64      7.82 o 
   3  -8  18        1.03       -2.89      5.35 o 
   4  -8  18        6.98        3.87     26.61 o 
  -4  -7  18       56.90       56.78      4.13 o 
  -3  -7  18        5.84        4.05      3.05 o 
  -2  -7  18       33.00       40.92     10.40 o 
  -1  -7  18       28.09       36.09      5.64 o 
   0  -7  18        7.41        8.05      4.56 o 
   1  -7  18       36.70       45.52      7.19 o 
   2  -7  18        1.14        5.20      4.43 o 
   3  -7  18       26.71       17.54      4.10 o 
   4  -7  18        8.61        7.61      7.26 o 
  -4  -6  18      140.13      151.91      7.07 o 
  -3  -6  18      119.67      128.29      6.77 o 
  -2  -6  18       30.10       28.88      4.33 o 
  -1  -6  18       42.69       35.52      4.34 o 
   0  -6  18      380.45      464.47     17.02 o 
   1  -6  18      147.30      196.04     14.68 o 
   2  -6  18        2.53        3.42      4.13 o 
   3  -6  18      126.62      115.96      8.86 o 
   4  -6  18        3.85        5.61      4.41 o 
  -5  -5  18        0.18       -3.77      4.37 o 
  -4  -5  18       22.39       27.47      4.17 o 
  -3  -5  18        5.73        4.33      4.81 o 
  -2  -5  18       12.80       11.48      4.56 o 
  -1  -5  18       20.95       17.59      3.60 o 
   0  -5  18        2.76        1.34      4.02 o 
   1  -5  18       22.03       16.97      6.87 o 
   2  -5  18       28.72       21.20      4.97 o 
   3  -5  18       66.19       56.50      6.95 o 
   4  -5  18        3.89        1.96      4.39 o 
  -5  -4  18       85.06       60.30     14.74 o 
  -4  -4  18      129.35      163.89     13.73 o 
  -3  -4  18        1.40       -3.68      3.68 o 
  -2  -4  18      101.29      110.34     11.57 o 
  -1  -4  18        2.97        4.62      3.46 o 
   0  -4  18       10.00        6.60      3.71 o 
   1  -4  18       32.44       25.16      6.61 o 
   2  -4  18       62.61       52.07      7.86 o 
   3  -4  18        8.71        8.03      4.06 o 
   4  -4  18        1.26       -3.41      4.25 o 
  -5  -3  18        0.60       -2.48      2.48 o 
  -4  -3  18        2.17       11.14     11.47 o 
  -3  -3  18      121.02      134.83     17.60 o 
  -2  -3  18      582.31      589.18     51.24 o 
  -1  -3  18        1.00        3.84      2.97 o 
   0  -3  18      691.15      672.52     19.24 o 
   1  -3  18       45.98       48.02      7.41 o 
   2  -3  18      219.20      234.27     10.34 o 
   3  -3  18        7.35       10.45      5.31 o 
   4  -3  18        0.09        7.56      4.29 o 
  -5  -2  18        1.86       -0.48      4.28 o 
  -4  -2  18       58.00       54.89     12.09 o 
  -3  -2  18       43.44       60.73     13.81 o 
  -2  -2  18        5.54        5.65      6.26 o 
  -1  -2  18        6.55        5.17      3.92 o 
   0  -2  18        3.64        1.74      4.26 o 
   1  -2  18        0.29        8.52      7.15 o 
   2  -2  18        0.75        1.44      3.25 o 
   3  -2  18       16.49       10.03      4.23 o 
   4  -2  18        0.13        7.30      4.35 o 
  -5  -1  18       58.11       37.32      7.43 o 
  -4  -1  18       10.93        8.26      7.24 o 
  -3  -1  18      101.58       93.77     15.65 o 
  -2  -1  18       84.70       66.63     10.07 o 
  -1  -1  18      289.80      279.45     19.09 o 
   0  -1  18       71.82       62.37      9.11 o 
   1  -1  18       50.57       55.46      4.90 o 
   2  -1  18        1.18        3.53      3.51 o 
   3  -1  18        1.91        3.41      5.82 o 
   4  -1  18        1.50        1.89      3.94 o 
  -5   0  18       15.24       15.27      3.30 o 
  -4   0  18        0.08        3.78      4.14 o 
  -3   0  18       18.33       24.46     11.19 o 
  -2   0  18        0.19       -1.76      6.47 o 
  -1   0  18        0.32        2.50      3.68 o 
   0   0  18       94.00      104.67      9.70 o 
   1   0  18        0.20       -1.15      3.23 o 
   2   0  18      165.56      173.71      8.05 o 
   3   0  18       76.28      116.18     10.28 o 
   4   0  18       23.68       26.23      4.80 o 
  -5   1  18        1.71        3.02      3.17 o 
  -4   1  18        1.31        1.68      4.32 o 
  -3   1  18       26.54        9.23      9.48 o 
  -2   1  18       12.21        8.72      4.64 o 
  -1   1  18      140.36      159.03      9.85 o 
   0   1  18      102.41       87.19      5.91 o 
   1   1  18       45.63       55.80      8.01 o 
   2   1  18        6.64       11.88      3.28 o 
   3   1  18        5.30       13.87      9.55 o 
   4   1  18        8.95        8.38      4.79 o 
  -5   2  18       28.92       17.43     11.61 o 
  -4   2  18       77.53       79.76     23.42 o 
  -3   2  18        2.21       -2.19      5.43 o 
  -2   2  18        0.92       -4.04      4.04 o 
  -1   2  18        8.98       15.32      4.79 o 
   0   2  18       39.78       36.44      3.79 o 
   1   2  18       95.28      123.20     12.60 o 
   2   2  18       12.25       18.23      3.86 o 
   3   2  18       49.13       60.08      7.07 o 
   4   2  18        4.16        2.03      5.40 o 
  -5   3  18        3.38        8.24      3.76 o 
  -4   3  18        0.02       -2.63      4.39 o 
  -3   3  18       30.90       32.79      5.23 o 
  -2   3  18        0.31        1.77      4.01 o 
  -1   3  18        9.07        0.39      3.87 o 
   0   3  18       29.24       30.92      4.84 o 
   1   3  18       40.47       42.28      5.51 o 
   2   3  18       32.35       36.76      8.78 o 
   3   3  18        0.04        4.94      4.38 o 
   4   3  18       86.10       91.81     10.26 o 
  -5   4  18       31.89       28.22      4.17 o 
  -4   4  18        0.30        0.36      4.28 o 
  -3   4  18        0.40       -2.45      3.56 o 
  -2   4  18       50.27       49.05      5.46 o 
  -1   4  18       23.00       11.06      3.82 o 
   0   4  18        4.52        4.28      3.58 o 
   1   4  18        2.18        0.84      5.49 o 
   2   4  18        0.18       -4.45      4.45 o 
   3   4  18        1.67        8.80      4.65 o 
  -5   5  18        2.23        5.81      9.28 o 
  -4   5  18       81.88       88.13      8.37 o 
  -3   5  18      190.54      230.34     13.55 o 
  -2   5  18        0.09        5.10      3.85 o 
  -1   5  18       13.31       18.07      3.72 o 
   0   5  18      165.79      164.40      8.39 o 
   1   5  18        4.88        7.02      4.36 o 
   2   5  18        0.10        1.70      9.99 o 
   3   5  18       70.93       77.31     10.41 o 
  -5   6  18        5.53        7.60      3.18 o 
  -4   6  18       20.40       21.84      4.47 o 
  -3   6  18       28.53       17.54      4.60 o 
  -2   6  18       53.31       57.65      9.84 o 
  -1   6  18        0.07        0.14      3.36 o 
   0   6  18        7.10        7.17      3.26 o 
   1   6  18        2.72       -1.41      4.34 o 
   2   6  18       49.15       49.53      6.34 o 
   3   6  18        0.08        0.27      5.05 o 
  -4   7  18       34.55       29.74      4.49 o 
  -3   7  18        1.03        0.36      3.35 o 
  -2   7  18      121.45      149.67      8.89 o 
  -1   7  18       48.91       54.26      7.35 o 
   0   7  18        4.20       11.34      3.63 o 
   1   7  18       71.55       68.22      5.91 o 
   2   7  18        2.13       -2.12      4.43 o 
  -4   8  18        1.29        2.58      3.24 o 
  -3   8  18       23.43       15.84      3.73 o 
  -2   8  18      140.38      174.29      9.08 o 
  -1   8  18       14.03       13.09      4.58 o 
   0   8  18        6.18        8.58      3.55 o 
   1   8  18       49.88       51.69      6.36 o 
   2   8  18       36.22       42.81      7.48 o 
  -3   9  18       15.84       16.64      3.22 o 
  -2   9  18        0.72        4.33      3.07 o 
  -1   9  18        4.53        5.38      3.09 o 
   0   9  18        9.08        3.50      4.18 o 
   1   9  18        0.33       -4.58      5.16 o 
  -3  10  18       44.36       46.74      5.68 o 
  -2  10  18       37.97       37.08      6.62 o 
  -1  10  18       11.39       12.15      5.17 o 
   0  10  18       81.82       87.52      7.16 o 
  -1 -11  19        8.79        5.26      3.95 o 
   0 -11  19        0.45       -1.35      3.75 o 
   1 -11  19       18.35       11.85      4.49 o 
   2 -11  19        4.66        3.73      3.84 o 
  -2 -10  19       43.32       47.58      5.28 o 
  -1 -10  19       12.16        9.62      3.68 o 
   0 -10  19        5.81       -3.59      3.59 o 
   1 -10  19       21.00       17.87      4.74 o 
   2 -10  19        5.85        3.15      6.55 o 
  -3  -9  19        2.36        6.61      4.91 o 
  -2  -9  19        0.46       -4.12      4.12 o 
  -1  -9  19       78.15       91.82      7.84 o 
   0  -9  19       63.90       58.91      7.31 o 
   1  -9  19       33.90       46.24      8.34 o 
   2  -9  19       39.95       52.55      8.92 o 
   3  -9  19        0.78        5.71      5.07 o 
  -3  -8  19       17.62       23.97      5.21 o 
  -2  -8  19        3.36        1.98      3.33 o 
  -1  -8  19       11.76       22.67      4.42 o 
   0  -8  19       84.80       92.89     14.12 o 
   1  -8  19       40.64       45.30      8.37 o 
   2  -8  19       16.10       18.27      7.08 o 
   3  -8  19        1.63       -1.71      4.48 o 
  -4  -7  19       11.35        8.42      3.27 o 
  -3  -7  19       13.77       15.71      3.25 o 
  -2  -7  19       57.55       60.99      6.79 o 
  -1  -7  19        3.61        5.93      3.80 o 
   0  -7  19       10.53       15.66      7.31 o 
   1  -7  19       24.73       24.74      7.99 o 
   2  -7  19       77.88       87.79     10.53 o 
   3  -7  19        0.62        3.03      9.21 o 
  -4  -6  19        0.22        0.03      4.71 o 
  -3  -6  19        0.57        1.18      2.96 o 
  -2  -6  19        8.34       15.48      3.90 o 
  -1  -6  19        6.05        8.73      3.91 o 
   0  -6  19       82.72       75.87      6.93 o 
   1  -6  19       34.19       34.90      6.84 o 
   2  -6  19       23.28       19.57      5.13 o 
   3  -6  19       23.74       16.87      6.14 o 
   4  -6  19        1.08       -2.25      8.57 o 
  -4  -5  19        5.99        3.36      2.73 o 
  -3  -5  19       78.69       85.60      9.49 o 
  -2  -5  19       27.20       23.34      6.40 o 
  -1  -5  19       73.77       72.36      6.34 o 
   0  -5  19       16.34       13.91      4.56 o 
   1  -5  19       82.50       93.49      9.56 o 
   2  -5  19       42.52       25.88      5.80 o 
   3  -5  19       16.66       14.89      7.49 o 
  -5  -4  19       68.73       71.28      7.63 o 
  -4  -4  19       17.11       21.09     10.34 o 
  -3  -4  19        0.63        4.45      4.05 o 
  -2  -4  19       95.54       85.71     10.11 o 
  -1  -4  19       45.20       51.12      5.20 o 
   0  -4  19       47.97       43.06      5.22 o 
   1  -4  19        2.14       -0.52      5.13 o 
   2  -4  19       15.86        7.60      5.33 o 
   3  -4  19        7.88        5.47      5.29 o 
   4  -4  19       56.05       49.29      5.28 o 
  -5  -3  19       17.20       18.68      4.70 o 
  -4  -3  19        5.13       -2.87      5.00 o 
  -3  -3  19        0.91       -4.02      4.02 o 
  -2  -3  19        1.60        1.76      6.00 o 
  -1  -3  19       17.78       16.99      3.56 o 
   0  -3  19       13.38        7.13      4.19 o 
   1  -3  19        0.39       -7.47      7.47 o 
   2  -3  19       10.10        7.23      7.39 o 
   3  -3  19       17.24       12.81     14.34 o 
   4  -3  19       33.96       31.08      4.88 o 
  -5  -2  19        3.30        5.59      3.41 o 
  -4  -2  19       46.92       51.93     14.11 o 
  -3  -2  19        6.92        3.98      8.08 o 
  -2  -2  19       46.40       49.78      6.84 o 
  -1  -2  19       15.79       12.42      3.33 o 
   0  -2  19       19.09       17.16      4.95 o 
   1  -2  19       27.99       23.48      8.19 o 
   2  -2  19       69.78       93.12      8.97 o 
   3  -2  19       88.63       95.79     12.67 o 
   4  -2  19       15.23       17.21      8.60 o 
  -5  -1  19       13.76        1.62      3.58 o 
  -4  -1  19       25.32       22.58      7.74 o 
  -3  -1  19        0.06        6.50      9.94 o 
  -2  -1  19       22.61       16.48      4.16 o 
  -1  -1  19       49.80       44.88      7.51 o 
   0  -1  19       30.64       16.51      6.31 o 
   1  -1  19        0.15        5.58      7.27 o 
   2  -1  19        6.18        5.27      3.49 o 
   3  -1  19       35.51       46.76      8.09 o 
   4  -1  19       45.78       32.05      6.33 o 
  -5   0  19       41.42       32.40      6.91 o 
  -4   0  19        3.64       17.20      7.33 o 
  -3   0  19       46.58       40.75     22.50 o 
  -2   0  19       92.42       74.53      9.46 o 
  -1   0  19      236.42      220.16     22.20 o 
   0   0  19        2.71        5.15      5.24 o 
   1   0  19       12.30        6.11      3.36 o 
   2   0  19       25.82       28.41      4.05 o 
   3   0  19        1.93        5.21      4.32 o 
   4   0  19       18.00       10.43      5.51 o 
  -5   1  19        2.36       -1.71      3.83 o 
  -4   1  19        3.83       -7.53      7.53 o 
  -3   1  19       89.28       89.81     19.05 o 
  -2   1  19       15.34        8.44      4.75 o 
  -1   1  19       31.93       31.36      5.62 o 
   0   1  19       26.15       32.76      6.04 o 
   1   1  19       66.72       65.18      5.02 o 
   2   1  19       10.21       -0.14      3.47 o 
   3   1  19      101.19      125.68      9.79 o 
   4   1  19       38.29       31.78      6.46 o 
  -5   2  19        6.43        4.44      5.22 o 
  -4   2  19        2.57       17.32      8.29 o 
  -3   2  19        0.45        0.97      9.70 o 
  -2   2  19       34.29       31.96      5.78 o 
  -1   2  19        6.09        9.31      4.59 o 
   0   2  19       90.87       81.48      7.71 o 
   1   2  19       31.30       28.45      4.07 o 
   2   2  19       10.73        7.34      6.40 o 
   3   2  19        1.15       -0.46      5.86 o 
  -5   3  19        3.79        3.23      3.09 o 
  -4   3  19      156.95      182.29     19.98 o 
  -3   3  19       46.16       60.24      7.32 o 
  -2   3  19       31.53       21.54      4.67 o 
  -1   3  19       14.08       10.26      4.43 o 
   0   3  19      104.80       95.01      6.90 o 
   1   3  19       23.96       29.44      3.96 o 
   2   3  19       58.27       61.42      7.25 o 
   3   3  19       28.76       38.42      5.34 o 
  -5   4  19       14.29        7.45      3.40 o 
  -4   4  19       50.95       48.80     11.35 o 
  -3   4  19       13.50       11.68      4.82 o 
  -2   4  19       63.49       71.56      7.06 o 
  -1   4  19       85.35       80.37      5.90 o 
   0   4  19       80.26       74.73      6.84 o 
   1   4  19       45.16       52.94     14.10 o 
   2   4  19        0.51       -0.64      4.27 o 
   3   4  19        0.03       -0.04      5.56 o 
  -5   5  19       28.23       40.90      7.67 o 
  -4   5  19       14.60       14.11      5.19 o 
  -3   5  19        0.02        2.67      4.09 o 
  -2   5  19       15.48        6.59      4.60 o 
  -1   5  19       24.67       27.86      4.01 o 
   0   5  19       33.77       35.04      4.66 o 
   1   5  19        0.05       -3.33      4.07 o 
   2   5  19       16.77       19.64      4.94 o 
   3   5  19       20.46       22.98      6.32 o 
  -4   6  19        0.17        4.57      2.95 o 
  -3   6  19      109.94      121.26     14.23 o 
  -2   6  19      131.03      124.55      8.06 o 
  -1   6  19       31.34       25.24      4.30 o 
   0   6  19       27.81       33.17      4.81 o 
   1   6  19       72.49       83.68      6.58 o 
   2   6  19       18.02       14.77      6.12 o 
  -4   7  19       14.75        7.67      3.46 o 
  -3   7  19        8.89        3.93      3.53 o 
  -2   7  19        5.53        6.01      3.44 o 
  -1   7  19        9.05        9.71      3.60 o 
   0   7  19       74.51       93.65      6.88 o 
   1   7  19       32.84       35.56      4.55 o 
   2   7  19        2.13        2.30      4.77 o 
  -3   8  19       20.34       16.79      5.29 o 
  -2   8  19       13.25       16.74      3.44 o 
  -1   8  19        5.22        8.43      3.21 o 
   0   8  19       28.27       26.96      4.15 o 
   1   8  19        1.74        2.49      5.95 o 
  -3   9  19        2.32        5.79      2.97 o 
  -2   9  19       14.43       11.77      3.12 o 
  -1   9  19       28.42       26.15      3.50 o 
   0   9  19       12.65        8.96      3.83 o 
   0 -11  20       18.54       23.41     17.43 o 
  -1 -10  20       21.51       22.89      5.69 o 
   0 -10  20       47.53       43.95      6.54 o 
   1 -10  20        0.32       -3.32      4.12 o 
  -2  -9  20        6.39       -0.54      2.97 o 
  -1  -9  20       46.95       58.56      7.75 o 
   0  -9  20       93.09       90.68      8.54 o 
   1  -9  20       36.75       47.63      7.84 o 
   2  -9  20        4.95       10.00      6.29 o 
  -3  -8  20       35.25       26.75      3.60 o 
  -2  -8  20        0.58       -0.86      2.81 o 
  -1  -8  20        0.77       -3.43      3.43 o 
   0  -8  20        2.07        1.77      6.20 o 
   1  -8  20        7.68       16.12      6.99 o 
   2  -8  20       23.07       25.62      6.84 o 
   3  -8  20        1.16        1.72     29.13 o 
  -3  -7  20        6.58        3.81      2.81 o 
  -2  -7  20        6.43        7.61      3.14 o 
  -1  -7  20        0.27        0.79      3.71 o 
   0  -7  20       30.61       48.29     11.55 o 
   1  -7  20       86.51       91.81     10.30 o 
   2  -7  20        0.60       -2.14      6.55 o 
   3  -7  20        0.17        0.25      5.82 o 
  -4  -6  20        4.03       16.01      4.19 o 
  -3  -6  20       16.57       18.51      3.54 o 
  -2  -6  20        1.99       -0.68      2.96 o 
  -1  -6  20        0.18        2.39      3.96 o 
   0  -6  20        5.81       13.01      6.84 o 
   1  -6  20       11.98       21.87      7.02 o 
   2  -6  20        1.18        7.01      6.25 o 
   3  -6  20       22.72        9.71      8.37 o 
  -4  -5  20       20.30       27.53      5.57 o 
  -3  -5  20        9.41        8.21      3.08 o 
  -2  -5  20        0.04       -0.75      3.26 o 
  -1  -5  20        3.41        3.50      4.52 o 
   0  -5  20        0.78        3.46      6.28 o 
   1  -5  20       13.34       10.02      7.48 o 
   2  -5  20       14.53        5.63      5.85 o 
   3  -5  20       86.43       89.15     17.88 o 
  -4  -4  20       39.59       42.69      3.84 o 
  -3  -4  20       17.38       17.35      3.93 o 
  -2  -4  20        0.14        5.42      3.20 o 
  -1  -4  20       11.91       18.05      5.43 o 
   0  -4  20        8.38       10.52      4.42 o 
   1  -4  20       74.05       68.69     11.36 o 
   2  -4  20       62.51       54.74     13.02 o 
   3  -4  20       14.64       12.99      6.51 o 
  -4  -3  20        0.08       -0.63      4.99 o 
  -3  -3  20        1.56        0.30      3.74 o 
  -2  -3  20       77.70       84.14      5.88 o 
  -1  -3  20      374.33      400.37     14.84 o 
   0  -3  20       12.28       13.76      6.96 o 
   1  -3  20       18.63       29.26      8.41 o 
   2  -3  20       57.20       49.65      9.49 o 
   3  -3  20       36.61       36.74      8.62 o 
  -5  -2  20       28.52       40.81      7.45 o 
  -4  -2  20       45.53       34.90     12.07 o 
  -3  -2  20        3.17       -5.78      7.51 o 
  -2  -2  20       24.07       21.30      6.03 o 
  -1  -2  20       30.00       27.92      3.91 o 
   0  -2  20        0.83        8.43      6.44 o 
   1  -2  20        2.54        5.11      7.87 o 
   2  -2  20       11.83        0.45      6.95 o 
   3  -2  20       38.58       25.95      5.41 o 
  -5  -1  20       12.08       21.54      7.04 o 
  -4  -1  20       14.01       31.96     10.88 o 
  -3  -1  20       88.91      149.25     17.14 o 
  -2  -1  20       95.80       91.96      8.33 o 
  -1  -1  20        0.94        2.40      4.34 o 
   0  -1  20       44.98       44.87     10.78 o 
   1  -1  20        8.31        3.06      7.39 o 
   2  -1  20       59.09       70.20     14.61 o 
   3  -1  20        0.74        5.12      4.16 o 
  -5   0  20        1.26       -0.07      3.37 o 
  -4   0  20       23.03       37.58      8.27 o 
  -3   0  20       15.42       32.04     10.67 o 
  -2   0  20        0.01       -2.12      3.66 o 
  -1   0  20       32.67       17.93      5.88 o 
   0   0  20       81.96       73.20     10.94 o 
   1   0  20      109.00      121.56     27.23 o 
   2   0  20       45.11       38.58      6.36 o 
   3   0  20       40.12       26.18      7.39 o 
  -5   1  20       52.37       46.73     24.97 o 
  -4   1  20       49.97       48.49      9.95 o 
  -3   1  20       14.46       14.11      9.45 o 
  -2   1  20       14.35        2.88      3.58 o 
  -1   1  20       14.55       14.62      5.21 o 
   0   1  20        1.77        8.55      5.57 o 
   1   1  20        7.10        6.39      5.35 o 
   2   1  20        0.48        5.69      4.13 o 
   3   1  20        0.97       -1.90      3.81 o 
  -5   2  20       74.88       80.81     24.83 o 
  -4   2  20       44.44       57.26     10.93 o 
  -3   2  20       17.00       20.44      9.48 o 
  -2   2  20       59.21       46.13      6.78 o 
  -1   2  20      168.28      198.57     11.14 o 
   0   2  20        1.66       14.45      7.14 o 
   1   2  20       43.52       22.54      7.24 o 
   2   2  20        6.59        1.55      3.99 o 
   3   2  20       23.48       18.84      5.17 o 
  -5   3  20        0.28        3.23     20.10 o 
  -4   3  20        3.30        6.43      6.79 o 
  -3   3  20       45.34       43.34      9.24 o 
  -2   3  20       11.78        6.51      8.67 o 
  -1   3  20       45.95       37.32      5.26 o 
   0   3  20       25.14       25.76      4.39 o 
   1   3  20       59.19       62.04      7.30 o 
   2   3  20        6.08        5.32      3.70 o 
   3   3  20        0.90       -4.74      4.74 o 
  -4   4  20        5.67        4.31      5.85 o 
  -3   4  20       74.54       63.48      6.75 o 
  -2   4  20       13.42       11.57      4.82 o 
  -1   4  20       17.66       19.73      5.27 o 
   0   4  20       19.60       12.26      4.41 o 
   1   4  20       88.44      100.47      7.62 o 
   2   4  20        2.80        6.84      3.64 o 
  -4   5  20       60.53       59.05      9.39 o 
  -3   5  20       17.49       13.84      4.45 o 
  -2   5  20       23.57       28.74      7.23 o 
  -1   5  20       69.89       71.16     11.58 o 
   0   5  20      242.47      285.86     36.79 o 
   1   5  20        3.90        7.53      3.80 o 
   2   5  20       16.84       23.42      4.46 o 
  -4   6  20        2.22        4.42      3.39 o 
  -3   6  20        5.74        6.13      3.59 o 
  -2   6  20       17.72       13.51      4.28 o 
  -1   6  20       27.21       31.40      4.55 o 
   0   6  20        1.37       -2.25      3.58 o 
   1   6  20        0.19        2.71      3.55 o 
   2   6  20       25.15       19.15      8.26 o 
  -3   7  20        4.97        4.27      3.34 o 
  -2   7  20       39.39       43.26      9.96 o 
  -1   7  20       79.31       84.91      8.37 o 
   0   7  20        4.68        2.11      3.25 o 
   1   7  20       14.77        7.72      5.00 o 
  -3   8  20       30.96       25.32      5.16 o 
  -2   8  20       26.83       26.46      7.06 o 
  -1   8  20        0.90        0.93      2.99 o 
   0   8  20       27.33       18.84      3.45 o 
   0 -10  21       24.42       37.77     17.48 o 
  -1  -9  21       14.42        6.23      4.44 o 
   0  -9  21        1.13       -2.90      3.37 o 
   1  -9  21        0.21       -4.83      8.23 o 
  -2  -8  21        5.20        5.84      3.34 o 
  -1  -8  21        3.91        4.90      3.75 o 
   0  -8  21       19.68       21.71      6.59 o 
   1  -8  21        0.09       -2.07      5.55 o 
   2  -8  21        0.98       -2.77     32.33 o 
  -3  -7  21        1.69        1.13      2.45 o 
  -2  -7  21        2.16        4.45      2.85 o 
  -1  -7  21        1.67       -0.02      4.96 o 
   0  -7  21        3.95       16.28      6.59 o 
   1  -7  21        6.00        3.57      6.04 o 
   2  -7  21       53.10       62.07     13.84 o 
  -3  -6  21        1.41       -0.33      2.53 o 
  -2  -6  21        3.67        7.44      3.02 o 
  -1  -6  21        6.11        6.18      3.86 o 
   0  -6  21        8.05        9.84      6.53 o 
   1  -6  21        6.58       18.92      6.71 o 
   2  -6  21       27.80       26.53     18.28 o 
  -4  -5  21        2.57       -1.89      3.96 o 
  -3  -5  21        1.35        0.16      4.32 o 
  -2  -5  21       43.49       54.96      7.19 o 
  -1  -5  21        9.53       10.11      4.20 o 
   0  -5  21       18.54       25.78      7.23 o 
   1  -5  21       82.38       94.86     11.34 o 
   2  -5  21       11.71       18.18     11.14 o 
   3  -5  21        1.15        5.20      8.32 o 
  -4  -4  21        8.25       21.02      3.17 o 
  -3  -4  21        0.53        3.09      2.68 o 
  -2  -4  21        7.90       12.57      3.65 o 
  -1  -4  21       26.52       34.85      4.72 o 
   0  -4  21       81.53       99.70     10.02 o 
   1  -4  21       77.22       61.89     23.51 o 
   2  -4  21       10.09        6.82      5.78 o 
   3  -4  21       13.41        6.99      7.59 o 
  -4  -3  21        0.11       11.70      3.82 o 
  -3  -3  21       35.48       42.67      5.89 o 
  -2  -3  21        0.00       -2.75      3.12 o 
  -1  -3  21        0.13        1.81      3.75 o 
   0  -3  21        5.90        0.99      6.74 o 
   1  -3  21        7.93        9.24      7.40 o 
   2  -3  21        4.10       -1.92     14.63 o 
   3  -3  21        1.60       -4.28      4.28 o 
  -4  -2  21       77.26      103.35     16.16 o 
  -3  -2  21        2.36       -4.01      4.50 o 
  -2  -2  21       13.70       17.17      3.59 o 
  -1  -2  21       28.08       26.21      7.18 o 
   0  -2  21       79.43       62.72      9.66 o 
   1  -2  21       22.42        9.38      6.85 o 
   2  -2  21       64.23       72.84     18.80 o 
   3  -2  21       38.10       25.94      5.40 o 
  -4  -1  21        1.69       10.85      5.12 o 
  -3  -1  21        3.81        2.81      6.07 o 
  -2  -1  21        2.48        1.24      3.23 o 
  -1  -1  21        5.77       15.79     18.99 o 
   0  -1  21       15.49       10.85      7.50 o 
   1  -1  21       53.54       54.24     14.82 o 
   2  -1  21       37.79       46.23     15.15 o 
   3  -1  21        4.89       -1.68      4.57 o 
  -4   0  21        0.75        1.12      3.75 o 
  -3   0  21       13.00       20.33      4.51 o 
  -2   0  21       60.12       75.11      7.59 o 
  -1   0  21       42.98       48.14      9.62 o 
   0   0  21        0.14        1.88      6.48 o 
   1   0  21        5.05       -5.13      6.34 o 
   2   0  21        0.13        8.38      4.70 o 
   3   0  21        6.34        4.26      5.38 o 
  -4   1  21       97.54      163.23     15.42 o 
  -3   1  21       44.09       40.78      5.52 o 
  -2   1  21      142.07      174.50     18.97 o 
  -1   1  21        0.10        9.94     12.98 o 
   0   1  21      126.49      109.08     11.12 o 
   1   1  21       43.24       41.78      6.34 o 
   2   1  21        4.65        6.10      4.44 o 
   3   1  21        8.98        8.15      5.22 o 
  -4   2  21        0.71        2.53      3.50 o 
  -3   2  21       22.01       28.93     11.33 o 
  -2   2  21        1.74       -3.60      5.53 o 
  -1   2  21        0.90        4.05      8.90 o 
   0   2  21       10.77        4.58      6.13 o 
   1   2  21        0.32       10.81      4.95 o 
   2   2  21       20.17       20.55      4.47 o 
  -4   3  21        3.70       -0.64      5.27 o 
  -3   3  21       38.69       55.23     10.83 o 
  -2   3  21        5.89        7.70      4.84 o 
  -1   3  21      175.76      194.82     12.50 o 
   0   3  21       79.28       82.18     15.28 o 
   1   3  21        0.79       -0.52      6.17 o 
   2   3  21       15.11       13.15      4.15 o 
  -4   4  21        0.77        9.53      5.94 o 
  -3   4  21       21.57       25.27     10.67 o 
  -2   4  21      102.64      130.65      9.73 o 
  -1   4  21      152.76      184.56     11.50 o 
   0   4  21        3.13       -1.90      3.90 o 
   1   4  21       97.12      109.11     10.40 o 
   2   4  21       37.64       45.86      4.88 o 
  -3   5  21        0.58        0.18      4.00 o 
  -2   5  21       29.82       31.54     19.02 o 
  -1   5  21       46.31       49.92      6.01 o 
   0   5  21        0.03        3.03      3.73 o 
   1   5  21        0.73        2.63      3.87 o 
  -3   6  21      132.14      157.68      9.34 o 
  -2   6  21       32.75       30.99      6.02 o 
  -1   6  21       37.65       49.95      4.91 o 
   0   6  21      110.33      147.21      9.18 o 
   1   6  21       93.06      128.79     15.58 o 
  -2   7  21        2.13        6.47      3.36 o 
  -1   7  21       15.66       11.11      4.41 o 
   0   7  21       20.56       18.13      3.76 o 
  -1  -8  22        2.51        2.04      3.16 o 
   0  -8  22        4.52        0.57      3.33 o 
   1  -8  22       42.71       44.15     20.13 o 
  -2  -7  22       26.78       37.80      5.78 o 
  -1  -7  22        1.92        1.43      3.36 o 
   0  -7  22        0.83       -3.77      5.70 o 
   1  -7  22        8.14        9.69      6.14 o 
  -3  -6  22       22.74       19.65      4.18 o 
  -2  -6  22       17.13       19.80      4.83 o 
  -1  -6  22        0.17        2.63      5.09 o 
   0  -6  22      112.08      128.30      9.29 o 
   1  -6  22        1.43        4.04      6.25 o 
   2  -6  22       35.98       32.29     16.08 o 
  -3  -5  22        0.20        4.19      2.88 o 
  -2  -5  22        0.56        3.71      2.77 o 
  -1  -5  22        9.07        9.32      4.77 o 
   0  -5  22        0.41       -3.22      5.66 o 
   1  -5  22        5.53        4.04     17.08 o 
   2  -5  22        7.69        6.11     14.46 o 
  -3  -4  22       11.15       10.93      3.21 o 
  -2  -4  22        8.13        5.23      3.17 o 
  -1  -4  22       67.90       92.65      6.46 o 
   0  -4  22        0.99        6.87      6.70 o 
   1  -4  22       64.42       68.91     21.94 o 
   2  -4  22        2.38        9.27     15.18 o 
  -3  -3  22       17.99       19.05      3.18 o 
  -2  -3  22       49.66       58.48      4.80 o 
  -1  -3  22       77.63       83.38      6.50 o 
   0  -3  22        2.77        5.37     17.19 o 
   1  -3  22       22.47       29.78      7.50 o 
   2  -3  22       26.79       16.61     14.66 o 
  -4  -2  22       18.45       30.19      4.13 o 
  -3  -2  22       11.49       13.65      2.99 o 
  -2  -2  22        1.58       -0.95      3.32 o 
  -1  -2  22        0.28       -5.87      5.87 o 
   0  -2  22        0.21       -0.73     15.46 o 
   1  -2  22       19.57       16.07      7.14 o 
   2  -2  22        7.98        2.46      5.82 o 
  -4  -1  22       25.48       26.87      4.36 o 
  -3  -1  22      111.18      142.65     10.59 o 
  -2  -1  22       72.11       78.33      9.34 o 
  -1  -1  22       96.46       88.51     23.65 o 
   0  -1  22      143.41      152.36     11.40 o 
   1  -1  22       23.79       26.03      6.87 o 
   2  -1  22       26.90       19.35      5.76 o 
  -4   0  22       19.45       29.72     27.65 o 
  -3   0  22        0.68        1.79      2.80 o 
  -2   0  22        3.58       10.77     10.59 o 
  -1   0  22      125.32      125.75     12.11 o 
   0   0  22       67.76       68.40     10.88 o 
   1   0  22        4.18        6.84      5.53 o 
   2   0  22       47.22       37.82      8.19 o 
  -4   1  22      111.58      132.06     32.91 o 
  -3   1  22       13.96       16.49      4.54 o 
  -2   1  22       14.74       23.67     10.31 o 
  -1   1  22       37.22       39.88      8.68 o 
   0   1  22        5.69        6.26      5.86 o 
   1   1  22       22.25       10.94      5.64 o 
   2   1  22        3.49        4.47      4.09 o 
  -4   2  22        4.03       11.92      5.89 o 
  -3   2  22        2.19       18.25      8.01 o 
  -2   2  22      176.54      196.96     12.29 o 
  -1   2  22       74.16       84.59     10.28 o 
   0   2  22      119.01      156.80     16.46 o 
   1   2  22      120.16      122.22      8.08 o 
   2   2  22        4.18        4.71      4.56 o 
  -3   3  22        4.81        1.13      6.19 o 
  -2   3  22        6.65       11.59      5.11 o 
  -1   3  22       27.78       32.78      5.57 o 
   0   3  22       83.74      114.00     11.32 o 
   1   3  22       92.43       91.42     10.48 o 
  -3   4  22       49.23       62.69      9.86 o 
  -2   4  22        0.16        3.16      4.45 o 
  -1   4  22      125.89      166.49     10.27 o 
   0   4  22       41.74       52.83      9.42 o 
   1   4  22        1.61       -3.00      7.32 o 
  -3   5  22        1.17        0.03      5.42 o 
  -2   5  22       72.32       81.10      6.95 o 
  -1   5  22       74.52       67.53      8.74 o 
   0   5  22       54.47       57.84      5.65 o 
  -2   6  22        8.67        2.41      3.52 o 
  -1   6  22        2.93        2.34      3.61 o 
  -1  -7  23       16.62       16.19      4.46 o 
   0  -7  23        9.94        2.32     14.02 o 
  -2  -6  23        0.83        2.76      3.90 o 
  -1  -6  23        0.04       -2.87      2.98 o 
   0  -6  23        4.98        9.46      5.51 o 
   1  -6  23        0.05       -1.51     15.80 o 
  -2  -5  23       78.71      101.14      5.64 o 
  -1  -5  23        3.32        2.60      4.74 o 
   0  -5  23       10.81       10.63      5.99 o 
   1  -5  23        0.74        9.53     15.16 o 
  -2  -4  23       10.51       16.25      3.85 o 
  -1  -4  23       10.02       25.64      7.11 o 
   0  -4  23       86.57       88.28     23.19 o 
   1  -4  23       37.32       34.20     13.85 o 
  -3  -3  23       43.06       47.39      5.37 o 
  -2  -3  23       22.69       28.70      3.42 o 
  -1  -3  23       19.85       29.78      7.20 o 
   0  -3  23        2.87        6.97     16.81 o 
   1  -3  23        3.58       10.02     13.48 o 
   2  -3  23        0.10        2.65     12.96 o 
  -3  -2  23        1.14        4.09      3.35 o 
  -2  -2  23      118.47      142.49     22.32 o 
  -1  -2  23      178.45      186.99     26.85 o 
   0  -2  23        3.07        3.52     15.81 o 
   1  -2  23       19.18       24.12      6.62 o 
   2  -2  23       33.98       29.80     12.62 o 
  -3  -1  23        1.06        6.55      7.64 o 
  -2  -1  23        0.01        4.46      8.43 o 
  -1  -1  23        6.97       20.86     19.26 o 
   0  -1  23        0.26        1.88      6.24 o 
   1  -1  23       51.78       45.56      9.89 o 
  -3   0  23       50.69       55.82     18.70 o 
  -2   0  23       54.25       80.91     38.45 o 
  -1   0  23        1.20       -5.93     32.69 o 
   0   0  23       45.75       39.38      7.07 o 
   1   0  23        9.05       13.74      5.53 o 
  -3   1  23       10.58       29.05      8.14 o 
  -2   1  23        3.64       10.14     34.45 o 
  -1   1  23      116.73      108.56     10.98 o 
   0   1  23      125.13      128.59     26.50 o 
   1   1  23        9.84       11.95      5.38 o 
  -3   2  23        0.35        7.93      7.01 o 
  -2   2  23        3.05       10.15     12.77 o 
  -1   2  23        0.31        0.62      5.90 o 
   0   2  23       27.94       28.42      6.22 o 
   1   2  23       13.24        6.94      5.00 o 
  -2   3  23       50.11       48.01      6.19 o 
  -1   3  23       25.78       22.99     15.97 o 
   0   3  23       21.53       18.96      9.62 o 
  -2   4  23        5.84       -0.13      6.24 o 
  -1   4  23        7.25       13.29      5.60 o 
   0   4  23       32.14       22.76      5.44 o 
  -1  -4  24        9.32       11.31      8.38 o 
   0  -4  24        5.41        4.69     12.07 o 
  -2  -3  24       34.37       30.69      9.44 o 
  -1  -3  24        4.96        8.27      8.09 o 
   0  -3  24       69.88       72.09     18.75 o 
  -2  -2  24       12.83       20.73      9.36 o 
  -1  -2  24        0.49       -1.03     15.84 o 
   0  -2  24        0.00        6.80     14.47 o 
  -2  -1  24        0.03       -0.14      8.04 o 
  -1  -1  24       92.86      163.10     47.86 o 
   0  -1  24        7.34       13.73     15.63 o 
  -2   0  24       13.54       14.83      8.81 o 
  -1   0  24       79.82       85.19     34.35 o 
   0   0  24       14.88       17.32     30.74 o 
  -1   1  24        0.21       -7.12     28.36 o 
   0   1  24        2.36        3.07      5.24 o 
  -1   2  24       10.58       15.22     30.91 o 
                                                 
